# Supplementary material for: Monitoring SARS-CoV-2 variants in wastewater during periods of low clinical case surveillance in Ethiopia
Source: mSphere. 2025 Jul 29;10(8):e00229-25. doi: 10.1128/msphere.00229-25 (PMC12379605; doi:10.1128/msphere.00229-25)
Supplement: Table S1 — Overall wastewater samples with variants among the quality control passed samples. [file msphere.00229-25-s0001.xlsx]

## Sheet: Sheet1
	Table S1: Overall wastewater samples with variants among the quality control passed samples. The wastewater-based SARS-CoV-2 variants and their proportion within the sample. Abundance and coverage of the sequence reads are also indicated.
Sample_ID	summarized	lineages	abundances	resid	coverage
BRT210423	[('XBB* (XBB.X)', 0.24022771999965095), ('XBB.1.5* [Omicron (XBB.1.5.X)]', 0.22314991999967587), ('Other', 0.14952555999994224), ('XBB.1.9.1* [Omicron (XBB.1.9.1.X)]', 0.14003795999979715), ('EG.5* [Omicron (EG.5.X)]', 0.12523719999981875), ('XBB.1.16* [Omicron (XBB.1.16.X)]', 0.0740037999998929), ('XBB.1.9.2* [Omicron (XBB.1.9.2.X)]', 0.042125239999939036), ('Omicron', 0.005692599999991759)]	B.1.564 B.1.369 B.1.607 B.1.571 B.1.369.1 FL.23 FL.40 FL.35 FL.31 FL.21 FL.25 FL.7 FL.27 FL.6 FL.26 FL.8 XBB.1.9.6 FL.13 FL.12 GD.2 FY.8 FY.3 FY.9 FY.1 FY.5 XBB.1.22.3 XBB.1.12.1 FL.10 FL.33 FL.2 GA.5 XCG XBB.1.24.2 XBB.1.31.2 GA.4 GA.10 GA.9 GA.3 GA.6 GA.8 GA.7 GW.3 XBB.1.41.2 XBB.1.41.3 FE.1.2 XBB.1.9.2 FL.3 FL.5 FL.4 FL.18 FL.39 GW.2 XBB.1.34 GH.1 XBB.1.41.1 XBB.1.5.54 JK.1 XBB.1.5.102 EL.1 GN…	0.02352940 0.02352940 0.02352940 0.02352940 0.02352940 0.00113852 0.00113852 0.00113852 0.00113852 0.00113852 0.00113852 0.00113852 0.00113852 0.00113852 0.00113852 0.00113852 0.00113852 0.00113852 0.00113852 0.00113852 0.00113852 0.00113852 0.00113852 0.00113852 0.00113852 0.00113852 0.00113852 0.00113852 0.00113852 0.00113852 0.00113852 0.00113852 0.00113852 0.00113852 0.00113852 0.00113852 0.0…	0.0958095	0.642076
W51BRT2003	[]			2.70484e-12	0
KTP010623	[('CH.1.1* [Omicron (CH.1.1.X)]', 0.9999999999999899)]	CH.1.1.18	1	1.9303	47.8715
W63KTP3003	[('XBB.1.9.1* [Omicron (XBB.1.9.1.X)]', 0.868421056134096), ('XBB* (XBB.X)', 0.13157893796369646)]	HN.4.1.1 HN.4.1 HN.4 HN.6 HN.5 FL.1.5.1 FL.1.5 XBB.1.30 XBB.5	0.12406015 0.12406015 0.12406015 0.12406015 0.12406015 0.12406015 0.12406015 0.12406015 0.00751879	0.609188	6.69832
BRT100823	[('XBB* (XBB.X)', 0.6917370771385734), ('XBB.1.5* [Omicron (XBB.1.5.X)]', 0.30618087368850583), ('XBB.2.3* (XBB.2.3X)', 0.0011223297038939284)]	KA.1 GA.2.1 GW.1 XBB.1.34.1 HQ.1 GW.2 GW.3 GW.4 XBB.1.5.98 XBB.1.19.1 XBB.1.5.5 HR.1 GJ.2	0.09881958 0.09881958 0.09881958 0.09881958 0.09881958 0.09881958 0.09881958 0.09881958 0.09881958 0.09881958 0.00568182 0.00404031 0.00112233	2.02341	8.55767
W42BRT1503	[('XBB.1.5* [Omicron (XBB.1.5.X)]', 0.7129694988946125), ('XBB* (XBB.X)', 0.27801303124056076), ('Other', 0.006697277348061644), ('Omicron', 0.002320189985869597)]	JB.2.1 XBB.1.5.66 XBB.1.5.33 XBB.1.5.107 XBB.1.5.16 XBB.1.5.11 XBB.1.5.26 XBB.1.5.47 XBB.1.5.92 XBB.1.5.63 XBV XBB.1.5.104 XBB.1.5.52 XBB.1.5.40 XBB.1.5.36 XBB.1.5.12 XBB.1.5.28 XBB.1.5.30 XBB.1.5.75 XBB.1.5.7 XBB.1.5.1 XBB.1.5.67 FG.2 FZ.2 FZ.1 XBB.1.5.93 XBB.1.5.99 XBB.1.5.71 XBB.1.5.82 XBB.1.5.10 XBB.1.5.69 XBB.1.5.51 XBB.1.41 FP.3 XBB.1.43.1 XBB.1.5.86 XBB.1.5.59 XBB.1.5.2 XBB.1.5.18 XBB.1.5.…	0.00669728 0.00669728 0.00669728 0.00669728 0.00669728 0.00669728 0.00669728 0.00669728 0.00669728 0.00669728 0.00669728 0.00669728 0.00669728 0.00669728 0.00669728 0.00669728 0.00669728 0.00669728 0.00669728 0.00669728 0.00669728 0.00669728 0.00669728 0.00669728 0.00669728 0.00669728 0.00669728 0.00669728 0.00669728 0.00669728 0.00669728 0.00669728 0.00669728 0.00669728 0.00669728 0.00669728 0.0…	0.207895	12.4503
W42KTP1503	[('Other', 0.6635513723783102), ('XBB* (XBB.X)', 0.3317756861891551)]	XCV XCC XBB.1.23	0.33177569 0.33177569 0.33177569	0.477591	10.3802
W43BRT1603	[('CH.1.1* [Omicron (CH.1.1.X)]', 0.745454920527314), ('BA.2.75* [Omicron (BA.2.75.X)]', 0.2545449657671455)]	CH.1.1.18 BM.4.1.1 BM.4.1 CH.1.1.23	0.74151791 0.12727248 0.12727248 0.00393701	6.58804	70.2404
KTP080623	[('XBB.1.16* [Omicron (XBB.1.16.X)]', 0.9999999486758463)]	XBB.1.16.26 FU.4 FU.2 XBB.1.16.6 XBB.1.16.14 XBB.1.16.1 XBB.1.16.11 XBB.1.16.17 XBB.1.16.23 XBB.1.16.21 XBB.1.16	0.09090909 0.09090909 0.09090909 0.09090909 0.09090909 0.09090909 0.09090909 0.09090909 0.09090909 0.09090909 0.09090909	2.46871	46.3532
BRT070823	[('Omicron', 0.9999999821870046)]	BA.2.10.1 BA.2.10.2 BA.2.10.3 BA.2.10	0.25000000 0.25000000 0.25000000 0.25000000	0.762753	15.159
W31KTP0603	[('CH.1.1* [Omicron (CH.1.1.X)]', 0.9999999999997227)]	CH.1.1.18	1	0.691788	2.57499
BTP100823	[]		.	5.48316e-12	0
W52BTP2203	[('XBB* (XBB.X)', 0.27002967355219265), ('XBB.1.5* [Omicron (XBB.1.5.X)]', 0.2403560830519517), ('XBB.1.9.1* [Omicron (XBB.1.9.1.X)]', 0.16320474775132512), ('EG.5* [Omicron (EG.5.X)]', 0.14836795250120463), ('XBB.2.3* (XBB.2.3X)', 0.08605341245069857), ('XBB.1.9.2* [Omicron (XBB.1.9.2.X)]', 0.05192878337542149), ('Other', 0.03857566765031311), ('Omicron', 0.001483679525012043)]	HK.3.2.2 GW.2 FY.6 FY.8 FY.3 FY.9 FY.1 FY.5 XBB.1.22.3 XBB.1.12.1 GW.3 XBB.1.5.77 GH.1 XBB.1.34 XBB.1.5.58 HA.1 HA.2 XBB.1.5.42 HT.2 XBB.1.5.106 GD.2 XBB.1.9.6 FL.13 FL.23 FL.4 FL.18 FL.39 FL.33 FL.2 FL.12 FL.10 FL.40 FL.35 FL.31 FL.21 FL.25 FL.7 FL.27 FL.6 FL.26 FL.8 XBB.1.5.81 XBB.1.5.60 XBB.1.5.94 FP.1 FP.2 XBB.1.9.1 XBB.1.9.3 XBB.1.22.1 XBB.1.33 GW.4 XBB.1.19.2 XBB.2.2 XBB.8.1 XBB.6.1 XBN XBB…	0.00148368 0.00148368 0.00148368 0.00148368 0.00148368 0.00148368 0.00148368 0.00148368 0.00148368 0.00148368 0.00148368 0.00148368 0.00148368 0.00148368 0.00148368 0.00148368 0.00148368 0.00148368 0.00148368 0.00148368 0.00148368 0.00148368 0.00148368 0.00148368 0.00148368 0.00148368 0.00148368 0.00148368 0.00148368 0.00148368 0.00148368 0.00148368 0.00148368 0.00148368 0.00148368 0.00148368 0.0…	4.62297e-11	1.13032
W62BTP2903	[('XBB.1.5* [Omicron (XBB.1.5.X)]', 0.7585272599781774), ('XBB* (XBB.X)', 0.23953492420363431)]	JB.2.1 XBB.1.5.1 XBB.1.5.79 XBB.1.5.35 XBB.1.5.107 XBB.1.5.16 XBB.1.5.11 XBB.1.5.26 XBB.1.5.4 XBB.1.5.104 XBB.1.5.95 XBB.1.5.40 XBB.1.5.36 XBB.1.5.12 XBB.1.5.28 XBB.1.5.62 XBB.1.5.30 XBB.1.5.7 XBB.1.5.67 XBB.1.5.18 XBB.1.5.59 XBB.1.5.38 JZ.1 FG.3 FG.2 XBB.1.5.21 HS.1 XBB.1.5.93 XBB.1.5.97 XBB.1.5.71 XBB.1.5.10 XBB.1.5.34 XBB.1.5.69 XBB.1.5.51 XBB.1.41 XBB.1.5.86 XBB.1.5.2 XBB.1.5.3 GU.1 XBB.1.39 …	0.00665375 0.00665375 0.00665375 0.00665375 0.00665375 0.00665375 0.00665375 0.00665375 0.00665375 0.00665375 0.00665375 0.00665375 0.00665375 0.00665375 0.00665375 0.00665375 0.00665375 0.00665375 0.00665375 0.00665375 0.00665375 0.00665375 0.00665375 0.00665375 0.00665375 0.00665375 0.00665375 0.00665375 0.00665375 0.00665375 0.00665375 0.00665375 0.00665375 0.00665375 0.00665375 0.00665375 0.0…	0.0966985	13.6274
BTP160823	[('XBB.1.5* [Omicron (XBB.1.5.X)]', 0.6666666346436573), ('XBB* (XBB.X)', 0.33333331732182864)]	FY.5.1.1 FY.8.1 XBB.1.5.45 FP.3 HY.1 XBB.1.5.87 GG.1 XBB.1.5.81 FY.5 HP.1.1 XBB.1.5.85 XBB.1.5.27 GV.1 FY.5.1 EK.2.1 XBB.1.5.89 FY.1.4 XBB.1.5.28	0.05555555 0.05555555 0.05555555 0.05555555 0.05555555 0.05555555 0.05555555 0.05555555 0.05555555 0.05555555 0.05555555 0.05555555 0.05555555 0.05555555 0.05555555 0.05555555 0.05555555 0.05555555	1.41664e-08	3.26389
KTP130423	[('XBB.1.5* [Omicron (XBB.1.5.X)]', 0.517587921685179), ('XBB* (XBB.X)', 0.346733656274537), ('XBB.2.3* (XBB.2.3X)', 0.1206030108780998), ('Other', 0.015075376359762468)]	GE.1.6 XBB.1.5.16 XBB.1.5.26 XBB.1.5.47 XBB.1.5.92 XBB.1.5.66 XBB.1.5.63 XBB.1.5.4 XBB.1.5.104 XBB.1.5.52 XBB.1.5.40 XBB.1.5.36 XBB.1.5.12 XBB.1.5.28 XBB.1.5.62 XBB.1.5.30 XBB.1.5.2 XBB.1.5.18 XBB.1.5.3 XBB.1.5.55 XBB.1.5.14 XBB.1.24 XBB.1.47 XBB.1.5.11 XBB.1.5.107 FW.1 XBB.1.5.33 XBB.1.5.99 XBB.1.5.82 XBB.1.5.10 XBB.1.5.34 XBB.1.5.69 XBB.1.5.51 XBB.1.24.1 XBB.1.37.1 XBB.1.19.1 XBB.2.3 XBB.2.11.1…	0.00502513 0.00502513 0.00502513 0.00502513 0.00502513 0.00502513 0.00502513 0.00502513 0.00502513 0.00502513 0.00502513 0.00502513 0.00502513 0.00502513 0.00502513 0.00502513 0.00502513 0.00502513 0.00502513 0.00502513 0.00502513 0.00502513 0.00502513 0.00502513 0.00502513 0.00502513 0.00502513 0.00502513 0.00502513 0.00502513 0.00502513 0.00502513 0.00502513 0.00502513 0.00502513 0.00502513 0.0…	1.69744	9.47397
BRT280623	[('XBB* (XBB.X)', 0.8734607315181754), ('XBB.1.5* [Omicron (XBB.1.5.X)]', 0.1121371795396107), ('Other', 0.014401915693060225)]	XBB.1.47.1 XBB.1.10 XBB.1.45 XBB.1.18 XBB.1.4 XBB.1.28 XBB.1.5 XBB.1.15 XBB.5 XBB.1.7 XBB.3.5 XBB.1.48 XBB.1.49 XBB.1.12 XBB.1.38.1 XBB.1.29 XBB.1.8 XBB.1.43 FW.1.1 XBB.8 XBB.1 XBB.2 XBB.9 XBB.4 XBB.6 XBB.3 XBB.2.8 XBB.1.37 XBB.2.11 XBB.2.5 XBB.2.7 XBB.2.4 XBB.1.38 XBB.1.13 XBB.1.18.1 XBB.1.28.1 XBB.1.17 XBB.1.39 XCG XBB.1.5.58 GA.1 XBB.8.1 XBB.6.1 XBB.1.15.1 GF.1 XBB.1.24.1 XBB.1.17.1 XBB.1.37.1…	0.01440192 0.01440192 0.01440192 0.01440192 0.01440192 0.01440192 0.01440192 0.01440192 0.01440192 0.01440192 0.01440192 0.01440192 0.01440192 0.01440192 0.01440192 0.01440192 0.01440192 0.01440192 0.01440192 0.01440192 0.01440192 0.01440192 0.01440192 0.01440192 0.01440192 0.01440192 0.01440192 0.01440192 0.01440192 0.01440192 0.01440192 0.01440192 0.01440192 0.01440192 0.01440192 0.01440192 0.0…	0.89547	19.6301
KTP050423	[('XBB* (XBB.X)', 0.5227273396829805), ('XBB.1.9.1* [Omicron (XBB.1.9.1.X)]', 0.46363629760643466), ('Other', 0.013636361694306882)]	JC.5 HN.2.1 FL.26.1 FL.39 FL.18 FL.3 FY.5.1 FY.1.1 FY.1.3 GD.1 GD.3 FL.33.1 FL.13.3 FL.37 FL.2 FL.29 FL.21.1 FL.16 FL.22 FL.9 FL.2.7 FL.2.5 FL.2.1 FL.2.3 FL.3.2 FL.33 FL.12 FY.1.4 FL.10 XBB.1.9 XBB.1.22 XBB.1.9.5 XBB.1.22.1 XBB.1.9.3 XBB.1.9.1 XBB.1.22.3 FY.5 FY.1 FY.9 FY.3 FY.8 FY.6 GD.2 FL.13 FL.8 FL.26 FL.6 FL.7 FL.25 FL.21 FL.31 FL.34 FL.3.1 FY.4 HN.7 FY.3.3 FY.6.2 FL.13.4 FL.13.5 FL.2.3.1 FL…	0.28409101 0.00681818 0.00681818 0.00681818 0.00681818 0.00681818 0.00681818 0.00681818 0.00681818 0.00681818 0.00681818 0.00681818 0.00681818 0.00681818 0.00681818 0.00681818 0.00681818 0.00681818 0.00681818 0.00681818 0.00681818 0.00681818 0.00681818 0.00681818 0.00681818 0.00681818 0.00681818 0.00681818 0.00681818 0.00681818 0.00681818 0.00681818 0.00681818 0.00681818 0.00681818 0.00681818 0.0…	0.907424	10.825
W61BTP2703	[]			4.61837e-13	0
BTP240423	[('Other', 0.6666666666660285), ('XBB.1.16* [Omicron (XBB.1.16.X)]', 0.33333333333301424)]	FU.1.1.1 B.1.421 B.1.1.138	0.33333333 0.33333333 0.33333333	2.50232e-13	0.481557
KTP030523	[('XBB.1.9.1* [Omicron (XBB.1.9.1.X)]', 0.5251017391130819), ('EG.5* [Omicron (EG.5.X)]', 0.4634039608370172), ('XBB.1.5* [Omicron (XBB.1.5.X)]', 0.011494299999835455)]	KF.2 HK.3.7 GK.6	0.52510174 0.46340396 0.01149430	0.149743	1.1738
KTP240523	[('XBB.1.5* [Omicron (XBB.1.5.X)]', 0.9999993578305498)]	EU.1.1.1 EU.1.1 EU.1	0.33333312 0.33333312 0.33333312	2.62177	28.365
W42BTP1503	[('Other', 0.0073836899972916)]	B.1.1.172 XDG	0.00377358 0.00361011	0.00328845	1.16042
W61KTP2703	[('XBB.2.3* (XBB.2.3X)', 0.9999999999673721)]	JY.1.1	1	0.1673	1.17045
W41KTP1303	[('XBB* (XBB.X)', 0.9999999923762583)]	XBB.1.31.1 XBB.1.38.1 XBB.1.39 XBB.1.1 XBB.1.17 XBB.1.28.1 XBB.1.44 XBB.1.29 XBB.1.11 XBB.1.26 XBB.1.12 GD.3 XBB.1.15 XBB.1.28 XBB.1.4 XBB.1.18 XBB.1.45 XBB.1.7 XBB.1.43 XBB.1.37 XBB.1.46 XBB.1.35 XBB.1.32 XBB.1.30 GD.1 XBB.1.31.2 GD.2 XBB.1.31 XBB.1.14.1 XBB.1.9.3 XBB.1.47 XBB.1.17.2 FW.1 FW.2 XBB.1.14 XBB.1.25 XBB.1.23 XBB.1.9 XBB.1.6 XBB.1.27 XBB.1.2 XBB.1.38	0.02380952 0.02380952 0.02380952 0.02380952 0.02380952 0.02380952 0.02380952 0.02380952 0.02380952 0.02380952 0.02380952 0.02380952 0.02380952 0.02380952 0.02380952 0.02380952 0.02380952 0.02380952 0.02380952 0.02380952 0.02380952 0.02380952 0.02380952 0.02380952 0.02380952 0.02380952 0.02380952 0.02380952 0.02380952 0.02380952 0.02380952 0.02380952 0.02380952 0.02380952 0.02380952 0.02380952 0.0…	1.5563	0
BTP020523	[('Omicron', 0.8027613408434903), ('BA.2.75* [Omicron (BA.2.75.X)]', 0.19329388551022547), ('Other', 0.00394477317367807)]	XBZ BL.3 BM.2 BM.3 BM.5 BM.4 BM.1 BL.1 BY.1 BN.4 BM.2.3 BM.2.2 BM.4.1 BL.1.3 BL.5 BL.2 BN.2 BL.4 BY.1.2 BY.1.1 BA.5 BN.2.1 BN.1 BM.4.1.1 BL.1.1 BA.2.75.2 BN.1.3 BN.1.4 BN.1.5 BN.1.7 BN.6 BN.5 BA.4.1.9 BA.4.1.8 BA.4.1.6 BA.4.2 BA.4.4 BG.4 BA.4.3 BA.4.6 XAT XAC BA.4.1.3 BA.4.7 BA.4.5 BG.7 BA.4.1.2 BA.4.6.5 BA.2.75.8 BA.4.6.4 BA.4.6.1 DC.1 BA.4.6.3 BA.4.1.7 BA.4.6.2 BA.2.75 BA.2.75.10 BA.2.75.5 BA.2…	0.00197239 0.00197239 0.00197239 0.00197239 0.00197239 0.00197239 0.00197239 0.00197239 0.00197239 0.00197239 0.00197239 0.00197239 0.00197239 0.00197239 0.00197239 0.00197239 0.00197239 0.00197239 0.00197239 0.00197239 0.00197239 0.00197239 0.00197239 0.00197239 0.00197239 0.00197239 0.00197239 0.00197239 0.00197239 0.00197239 0.00197239 0.00197239 0.00197239 0.00197239 0.00197239 0.00197239 0.0…	0.0262405	4.82226
BTP010523	[]			4.11856e-14	0
BRT190623	[]			3.06684e-10	2.4546
BRT140823	[('XBB* (XBB.X)', 0.9999999999486855)]	XBB.1.34.2 HB.1 XBB.1.34.1 XBB.1.34	0.25000000 0.25000000 0.25000000 0.25000000	0.0953276	4.7119
KTP060423	[('XBB.1.5* [Omicron (XBB.1.5.X)]', 0.9245915321525313), ('XBB* (XBB.X)', 0.07540845933932112)]	JB.1.1 XBB.1.5.59 XBB.1.5.26 XBB.1.5.11 XBB.1.5.16 XBB.1.5.107 XBB.1.5.100 XBB.1.5.79 XBB.1.5.7 XBB.1.5.86 XBB.1.5.4 XBB.1.41 XBB.1.5.69 XBB.1.5.82 XBB.1.5.97 XBB.1.5.93 FG.2 FG.3 XBB.1.5.66 XBB.1.5.104 FD.4.1 XBB.1.5.55 XBB.1.18.1 XBB.1.5.23 XBB.1.5.24 XBB.1.5.22 XBB.1.5.110 XBB.1.5.14 XBB.1.5.31 XBB.1.5.3 XBB.1.5.40 XBB.1.5.18 XBB.1.5.2 XBB.1.5.30 XBB.1.5.62 XBB.1.5.28 XBB.1.5.12 XBB.1.5.36 HY.…	0.03225810 0.01256808 0.01256808 0.01256808 0.01256808 0.01256808 0.01256808 0.01256808 0.01256808 0.01256808 0.01256808 0.01256808 0.01256808 0.01256808 0.01256808 0.01256808 0.01256808 0.01256808 0.01256808 0.01256808 0.01256808 0.01256808 0.01256808 0.01256808 0.01256808 0.01256808 0.01256808 0.01256808 0.01256808 0.01256808 0.01256808 0.01256808 0.01256808 0.01256808 0.01256808 0.01256808 0.0…	0.680214	12.8549
W14K23	[('XBB.1.5* [Omicron (XBB.1.5.X)]', 0.2677279580493077), ('XBB* (XBB.X)', 0.20439446259678304), ('XBB.1.9.1* [Omicron (XBB.1.9.1.X)]', 0.18424289586188894), ('EG.5* [Omicron (EG.5.X)]', 0.1579523899786479), ('XBB.1.16* [Omicron (XBB.1.16.X)]', 0.09212144793094448), ('XBB.1.9.2* [Omicron (XBB.1.9.2.X)]', 0.05181831446115628), ('Other', 0.04174253109370923)]	HK.21 XDJ XBB.1.31.2 HZ.2 HZ.3 XBB.1.5.44 XBB.1.5.29 HQ.1 HP.1.1 XCG XBB.1.24.2 XBB.1.41.2 FL.2 XBB.1.41.3 FE.1.2 XBB.1.9.2 FL.3 FL.5 FL.4 FL.18 FL.39 GC.1 EU.1.1 XBB.1.5.50 XBL GD.3 GD.1 FY.2 FY.1.3 FY.1.1 FY.5.1 XBB.1.22.2 XCN GR.1 XBB.1.5.85 FD.3 XBB.1.5.90 XBB.1.5.27 FT.1 FT.3.1 FH.1 HT.1 XBB.1.5.109 FL.33 FL.12 FL.17 XBB.1.5.106 XBB.1.12.1 XBB.1.5.58 HA.1 HA.2 XBB.1.5.42 FD.5 FD.4 HT.2 XBB.1…	0.00249745 0.00143940 0.00143940 0.00143940 0.00143940 0.00143940 0.00143940 0.00143940 0.00143940 0.00143940 0.00143940 0.00143940 0.00143940 0.00143940 0.00143940 0.00143940 0.00143940 0.00143940 0.00143940 0.00143940 0.00143940 0.00143940 0.00143940 0.00143940 0.00143940 0.00143940 0.00143940 0.00143940 0.00143940 0.00143940 0.00143940 0.00143940 0.00143940 0.00143940 0.00143940 0.00143940 0.0…	0.30103	0
BTP260623	[('XBB.1.5* [Omicron (XBB.1.5.X)]', 0.33743839386491875), ('XBB* (XBB.X)', 0.19211820964571985), ('BA.2.75* [Omicron (BA.2.75.X)]', 0.18965515567590294), ('XBB.2.3* (XBB.2.3X)', 0.11576353658139547), ('Omicron', 0.08866994291340927), ('CH.1.1* [Omicron (CH.1.1.X)]', 0.06403940321523999), ('Other', 0.01231526984908462)]	GK.2.1.1 XBB.1.11.1 CH.1.1.7 CH.1.1.3 CH.1.1.27 CJ.1 BM.1.1.3 BM.1.1.5 XBB.1.19 XBB.1.21 XBB.1.36 XBB.1.6 XBB.1.14 XBB.1.5.62 FW.2 FW.1 FW.3 XBB.1.47 XBB.1.24 XBB.1.5.14 XBB.1.5.55 XBB.1.5.3 XBB.1.5.18 XBB.1.5.2 CH.1.1.1 BN.1.4.4 BN.1.3.4 BN.1.3.1 XBB.1.11 XBB.1.29 XBB.1.44 XBB.1.18.1 XBB.1.28.1 XBB.1.17 XBB.1.1 XBB.1.39 XBB.1.46 XBB.1.35 XBB.1.32 XBB.1.30 XBB.1.5.43 XBB.1.5.24 XBB.1.5.110 XBB.8.…	0.00246305 0.00246305 0.00246305 0.00246305 0.00246305 0.00246305 0.00246305 0.00246305 0.00246305 0.00246305 0.00246305 0.00246305 0.00246305 0.00246305 0.00246305 0.00246305 0.00246305 0.00246305 0.00246305 0.00246305 0.00246305 0.00246305 0.00246305 0.00246305 0.00246305 0.00246305 0.00246305 0.00246305 0.00246305 0.00246305 0.00246305 0.00246305 0.00246305 0.00246305 0.00246305 0.00246305 0.0…	0.0152946	6.09303
BTP260423	[('EG.5* [Omicron (EG.5.X)]', 0.31304763821643955), ('XBB.1.9.1* [Omicron (XBB.1.9.1.X)]', 0.230182086923853), ('XBB.1.16* [Omicron (XBB.1.16.X)]', 0.18414566953908237), ('XBB* (XBB.X)', 0.14731653563126587), ('XBB.1.9.2* [Omicron (XBB.1.9.2.X)]', 0.0982110237541772), ('Other', 0.025879015938544445), ('XBB.1.5* [Omicron (XBB.1.5.X)]', 0.0012180299988469776)]	XDJ FY.4.2 FL.4.11 FL.1.2 FL.1.1 FL.5.1 FL.3.3 EG.14 EG.1.7 EG.1.4 EG.1.6 EG.1.5 EG.1.2 EG.10.1 XBB.1.42.2 HU.2 FY.5.3 FY.5.5.1 FY.4.1.2 FL.2.2 FL.10.2 FL.24 FY.5.5 EG.2.5 EG.11 EG.7 EG.3 EG.1 XBB.1.42.1 HU.1 FY.5.4 FL.28 FY.4.1 FY.3.1 FY.8.1.1 XBB.1.9.7 FL.13.3.1 FL.23.2.1 FL.21.2 FY.4.1.1 FL.13.4 FL.1 FL.13.5 EG.9.1 EG.10.1.1 HL.2 FY.1.4.1 XBB.1.16.19 XBB.1.16.20 XBB.1.16.21 XBB.1.16.23 XBB.1.1…	0.00306909 0.00306909 0.00306909 0.00306909 0.00306909 0.00306909 0.00306909 0.00306909 0.00306909 0.00306909 0.00306909 0.00306909 0.00306909 0.00306909 0.00306909 0.00306909 0.00306909 0.00306909 0.00306909 0.00306909 0.00306909 0.00306909 0.00306909 0.00306909 0.00306909 0.00306909 0.00306909 0.00306909 0.00306909 0.00306909 0.00306909 0.00306909 0.00306909 0.00306909 0.00306909 0.00306909 0.0…	1.93265	2.44123
W61BRT2703	[('XBB* (XBB.X)', 0.9205027474313505), ('Other', 0.044540455520871866), ('BA.2.75* [Omicron (BA.2.75.X)]', 0.03495679700561135)]	XBB.1.29 XBB.3.5 XBB.1.18 XBB.1.4 XBB.1.28 XBB.1.15 XBB.1.10 XBB.5 XBB.2.6 XCM XBB.2.12 XBB.1.20 XBB.1.48 XBB.1.40 XBB.1.12 XBB.1.38.1 XBB.1.8 XBB.1.7 XBB.1.43 XBB.1.37 XBB.1.38 BM.1.1.1 XBB.2.7 XBB.2.5 XBB.2.11 XBB.2.8 XBB.8 XBB.3 XBB.6 XBB.4 XBB.9 XBB.2 XBB.1 XBB.1.11 XBB XBB.1.44 FW.2 FW.1.1 DS.1 XCG XBB.1.12.1 XBB.2.2 XBN XBB.2.11.1 XBB.2.6.3 XBB.2.10 XBB.7 XBB.4.1 XBB.1.47 XBB.1.17.2 FW.1 XB…	0.01484682 0.01484682 0.01484682 0.01484682 0.01484682 0.01484682 0.01484682 0.01484682 0.01484682 0.01484682 0.01484682 0.01484682 0.01484682 0.01484682 0.01484682 0.01484682 0.01484682 0.01484682 0.01484682 0.01484682 0.01484682 0.01484682 0.01484682 0.01484682 0.01484682 0.01484682 0.01484682 0.01484682 0.01484682 0.01484682 0.01484682 0.01484682 0.01484682 0.01484682 0.01484682 0.01484682 0.0…	0.00750438	1.41792
W52KTP2203	[('XBB.1.5* [Omicron (XBB.1.5.X)]', 0.9965517250221968), ('XBB.1.9.1* [Omicron (XBB.1.9.1.X)]', 0.0034482750039376547)]	XBB.1.5.65 XBB.1.5.54 FL.14	0.99310345 0.00344828 0.00344828	0.146757	7.29024
KTP030823	[('XBB* (XBB.X)', 0.9999999999998722)]	XBB.1.34	1	3.03838	44.3568
KTP240423	[('XBB* (XBB.X)', 0.8749999999959622), ('Other', 0.07236839991154476), ('XBB.1.16* [Omicron (XBB.1.16.X)]', 0.052631599997439674)]	FY.2.1 B.1.279 FU.5 B.1.638	0.87500000 0.05882350 0.05263160 0.01354490	0.496117	1.66204
W63BTP3003	[('XBB.1.5* [Omicron (XBB.1.5.X)]', 0.5294117097916113), ('XBB* (XBB.X)', 0.4281045307574137), ('Other', 0.02287581462062512), ('Omicron', 0.019607841103392958)]	XDJ XBB.1.43.1 XBB.7 XBB.3.2 XBB.2.10 XBB.2.11.1 XBB.1.19.1 XBB.1.22 XBB.1.37.1 XBB.1.41 XBB.1.5.40 XBB.1.17.1 XBB.1.24.1 GN.4 GN.3 XBB.1.5.51 XBB.1.5.69 XBB.1.5.34 XBB.1.5.45 XBB.1.5.57 XBB.1.5.86 XBB.1.5.59 XBB.1.5.104 XBB.1.5.63 XBB.1.5.66 XBB.1.5.47 XBB.1.5.26 XBB.1.5.11 XBB.1.5.16 XBB.1.5.107 XBB.1.5.33 XBB.1.5.100 XBB.1.5.75 XBB.1.5.79 XBB.1.5.7 XBB.1.5.1 XBB.1.5.67 HP.1 XBB.1.5.10 XBB.1.5.…	0.00326797 0.00326797 0.00326797 0.00326797 0.00326797 0.00326797 0.00326797 0.00326797 0.00326797 0.00326797 0.00326797 0.00326797 0.00326797 0.00326797 0.00326797 0.00326797 0.00326797 0.00326797 0.00326797 0.00326797 0.00326797 0.00326797 0.00326797 0.00326797 0.00326797 0.00326797 0.00326797 0.00326797 0.00326797 0.00326797 0.00326797 0.00326797 0.00326797 0.00326797 0.00326797 0.00326797 0.0…	0.132926	8.43059
BRT010623	[('XBB* (XBB.X)', 0.4329683208463768), ('XBB.1.9.1* [Omicron (XBB.1.9.1.X)]', 0.24791138331374069), ('XBB.2.3* (XBB.2.3X)', 0.14968234464225877), ('XBB.1.16* [Omicron (XBB.1.16.X)]', 0.10992297184665885), ('Other', 0.028065439620423526), ('XBB.1.5* [Omicron (XBB.1.5.X)]', 0.025726652985388232), ('Omicron', 0.004030836627916401), ('CH.1.1* [Omicron (CH.1.1.X)]', 0.0016920499928811319)]	JF.1.1.1 FL.7 FL.21 FL.31 FL.35 FL.34 FL.40 FL.10 FL.12 FL.2 FL.33 FL.39 FL.18 FL.5 FL.3 FE.1.2 XBB.1.41.3 XBB.1.41.2 GA.7 GA.5 GA.8 GA.6 GA.3 GA.9 GA.10 FL.25 FL.27 XBB.1.9.1 FL.6 FP.4 FP.1 XBB.1.44.1 FE.1 XBB.1.4.2 XBB.1.41.1 GA.1 XBB.1.5.58 GH.1 GW.3 GW.2 XBB.1.12.1 XBB.1.22.3 FY.5 FY.1 FY.9 FY.3 FY.8 FY.6 GD.2 FL.13 FL.8 FL.26 GA.4 XCG XBL XBB.1.22.2 FE.1.1.5 FW.1.1 JW.1 JC.6 JC.1 JC.3 JC.4 J…	0.00233879 0.00233879 0.00233879 0.00233879 0.00233879 0.00233879 0.00233879 0.00233879 0.00233879 0.00233879 0.00233879 0.00233879 0.00233879 0.00233879 0.00233879 0.00233879 0.00233879 0.00233879 0.00233879 0.00233879 0.00233879 0.00233879 0.00233879 0.00233879 0.00233879 0.00233879 0.00233879 0.00233879 0.00233879 0.00233879 0.00233879 0.00233879 0.00233879 0.00233879 0.00233879 0.00233879 0.0…	0.0297053	4.78882
W53BTP2303	[('XBB.1.5* [Omicron (XBB.1.5.X)]', 0.5903893279625053), ('XBB* (XBB.X)', 0.39704545447770734), ('Other', 0.010357707508114117), ('Omicron', 0.0022075092394109844)]	GK.2.1.1 XBB.1.5.14 XBB.1.5.11 XBB.1.5.16 XBB.1.5.107 XBB.1.5.33 XBB.1.5.100 XBB.1.5.35 XBB.1.5.75 XBB.1.5.79 XBB.1.5.7 XBB.1.5.1 XBB.1.5.67 XBB.1.5.59 XBB.1.5.86 XBB.4.1 XBB.7 XBB.1.5.26 XBB.1.5.47 XBB.1.5.92 XBB.1.5.12 XBB.1.5.55 XBB.1.5.3 XBB.1.5.18 XBB.1.5.2 XBB.1.5.30 XBB.1.5.28 XBB.1.5.36 XBB.1.5.66 XBB.1.5.40 XBB.1.5.95 XBB.1.5.52 XBB.1.5.104 XBB.1.5.4 XBB.1.5.63 XBB.2.6.3 XBB.2.11.1 XBB.1…	0.00345257 0.00345257 0.00345257 0.00345257 0.00345257 0.00345257 0.00345257 0.00345257 0.00345257 0.00345257 0.00345257 0.00345257 0.00345257 0.00345257 0.00345257 0.00345257 0.00345257 0.00345257 0.00345257 0.00345257 0.00345257 0.00345257 0.00345257 0.00345257 0.00345257 0.00345257 0.00345257 0.00345257 0.00345257 0.00345257 0.00345257 0.00345257 0.00345257 0.00345257 0.00345257 0.00345257 0.0…	0.0425399	3.66853
KTP100423	[('XBB.1.5* [Omicron (XBB.1.5.X)]', 0.8715630225395175), ('XBB* (XBB.X)', 0.12843688548173263)]	EK.2 XBB.1.5.2 XBB.1.5.59 XBB.1.5.67 XBB.1.5.7 XBB.1.5.100 XBB.1.5.33 XBB.1.5.11 XBB.1.5.26 XBB.1.5.63 XBB.1.5.104 XBB.1.5.36 XBB.1.5.12 XBB.1.5.30 XBB.1.5.18 XBB.1.5.29 XBB.1.5.3 XBB.1.5.55 XBB.1.5.31 XBB.1.5.14 XBB.1.5.73 XBB.1.24 XBB.1.19 XBB.1.5.24 XBB.1.5.43 XBB.1.5.23 XBB.1.49 XBB.1.5 XBB.1.5.86 XBB.1.22 GN.3 XBB.1.5.51 XBB.1.5.58 HA.1 HT.2 GC.2 JK.1 XBB.1.24.3 XBB.6.1 XBB.1.5.61 XBB.1.5.49…	0.01676083 0.01676083 0.01676083 0.01676083 0.01676083 0.01676083 0.01676083 0.01676083 0.01676083 0.01676083 0.01676083 0.01676083 0.01676083 0.01676083 0.01676083 0.01676083 0.01676083 0.01676083 0.01676083 0.01676083 0.01676083 0.01676083 0.01676083 0.01676083 0.01676083 0.01676083 0.01676083 0.01676083 0.01676083 0.01676083 0.01676083 0.01676083 0.01676083 0.01676083 0.01676083 0.01676083 0.0…	2.2317	33.8394
KTP150623	[('XBB* (XBB.X)', 0.9895833738168038), ('XBB.1.5* [Omicron (XBB.1.5.X)]', 0.010416601408583765)]	XBB.1.34 XBB.1.38.1 XBB.1.8 XBB.1.45 XBB.1.4 XBB.1.28 XBB.1.15 XBB.1.12 XBB.1.29 XBB.1.28.1 XBB.1.1 XBB.1.39 XBB.1.35 XBB.1.32 FW.2 FW.1 XBB.1.38 XBB.1.5.54	0.36666700 0.03893227 0.03893227 0.03893227 0.03893227 0.03893227 0.03893227 0.03893227 0.03893227 0.03893227 0.03893227 0.03893227 0.03893227 0.03893227 0.03893227 0.03893227 0.03893227 0.01041660	2.2818	32.5586
KTP120423	[('XBB.1.5* [Omicron (XBB.1.5.X)]', 0.9915253865655345), ('XBB* (XBB.X)', 0.00847457953525815)]	XBB.1.5.45 FY.1.2	0.99152539 0.00847458	0.400186	16.7408
BRT100423	[('XBB.1.5* [Omicron (XBB.1.5.X)]', 0.9971346970155748)]	XBB.1.5.65	0.997135	0.0248291	4.89249
W31BRT0603	[]			1.92443e-13	0
BTP060423	[('XBB.2.3* (XBB.2.3X)', 0.9894832899885795), ('XBB.1.9.1* [Omicron (XBB.1.9.1.X)]', 0.008130079999919455), ('XBB.1.5* [Omicron (XBB.1.5.X)]', 0.002386629999961862)]	JY.1.1 FL.31.1 XBB.1.5.52	0.98948329 0.00813008 0.00238663	0.0373172	5.72852
BRT180523	[]			3.44315e-13	0
BRT050423	[('Other', 0.08000000000000813)]	B.1.1.377	0.08	0.0739149	3.26723
KTP270423	[('XBB.1.16* [Omicron (XBB.1.16.X)]', 0.972221979084592), ('Other', 0.02777777083098836)]	JF.1.1.1 JF.1.1.2 XBB.1.16.5 XBB.1.16.8 XBB.1.16.7 XBB.1.16.14 XBB.1.16.22 XBB.1.16.1 XBB.1.16.12 XBB.1.16.11 XBB.1.16.18 XBB.1.16.17 XBB.1.16.23 XBB.1.16.10 XBB.1.16.21 XBB.1.16.20 XBB.1.16.19 XBB.1.16.6 XBB.1.16.13 FU.1 HF.1 JF.3 HF.1.1 JF.1.1 JF.4 HF.1.2 JF.1 XBB.1.16.26 FU.2 XDB FU.4 FU.5 XBB.1.16.32 XBB.1.16.25 FU.3 XBB.1.16	0.02777777 0.02777777 0.02777777 0.02777777 0.02777777 0.02777777 0.02777777 0.02777777 0.02777777 0.02777777 0.02777777 0.02777777 0.02777777 0.02777777 0.02777777 0.02777777 0.02777777 0.02777777 0.02777777 0.02777777 0.02777777 0.02777777 0.02777777 0.02777777 0.02777777 0.02777777 0.02777777 0.02777777 0.02777777 0.02777777 0.02777777 0.02777777 0.02777777 0.02777777 0.02777777 0.02777777	0.0449018	2.98298
BRT170823	[('XBB.1.5* [Omicron (XBB.1.5.X)]', 0.320978182391997), ('XBB* (XBB.X)', 0.3006631075570605), ('XBB.1.9.1* [Omicron (XBB.1.9.1.X)]', 0.19023201841659684), ('XBB.1.16* [Omicron (XBB.1.16.X)]', 0.09344934424070811), ('XBB.1.9.2* [Omicron (XBB.1.9.2.X)]', 0.06907125443878423), ('Other', 0.021543069835644517), ('XBB.2.3* (XBB.2.3X)', 0.004063014966987307)]	XDA XCV XBB.2.6.3 HS.1 XBB.1.5.93 XBB.1.5.98 XBB.1.5.10 XBB.1.5.34 XBB.1.5.69 XBB.1.5.51 GN.3 GN.4 FP.3 XBB.1.9.5 XBB.1.22 XBB.2.3 XBB.1.5.45 FG.2 XBB.1.5.57 XBB.1.5.86 XBB.1.5.59 XBB.1.5.67 XBB.1.5.1 XBB.1.5.7 XBB.1.5.79 XBB.1.5.35 XBB.1.5.100 XBB.1.5.107 XBB.1.5.16 XBB.1.5.11 XBB.1.5.13 FG.3 XBB.1.5.4 JZ.1 FL.26 FL.8 FL.23 FY.6 FY.8 FY.1 FY.5 XBB.1.34 HA.1 HA.2 HJ.1 GG.1 EK.4 XBB.1.5.68 EL.1 FP…	0.00529101 0.00406301 0.00406301 0.00406301 0.00406301 0.00406301 0.00406301 0.00406301 0.00406301 0.00406301 0.00406301 0.00406301 0.00406301 0.00406301 0.00406301 0.00406301 0.00406301 0.00406301 0.00406301 0.00406301 0.00406301 0.00406301 0.00406301 0.00406301 0.00406301 0.00406301 0.00406301 0.00406301 0.00406301 0.00406301 0.00406301 0.00406301 0.00406301 0.00406301 0.00406301 0.00406301 0.0…	0.134723	19.5097
W21B27	[]			7.13364e-13	0
BTP110523	[('XBB.1.5* [Omicron (XBB.1.5.X)]', 0.24822694998660205), ('XBB* (XBB.X)', 0.2375010941229834), ('EG.5* [Omicron (EG.5.X)]', 0.14709745184391188), ('XBB.1.9.1* [Omicron (XBB.1.9.1.X)]', 0.12258120986992639), ('XBB.1.16* [Omicron (XBB.1.16.X)]', 0.08121005153882624), ('XBB.2.3* (XBB.2.3X)', 0.07508099104532992), ('XBB.1.9.2* [Omicron (XBB.1.9.2.X)]', 0.04290342345447424), ('Other', 0.0367743629609…	BA.5.2.10 XDJ GW.3 FY.8 FY.3 FY.9 FY.1 FY.5 XBB.1.22.3 GW.2 GH.1 XBB.1.9.6 XBB.1.34 XBB.1.5.58 HA.1 HA.2 XBB.1.5.42 FD.5 FD.4 HT.2 GD.2 FL.13 XBB.1.5.81 FL.35 FL.18 FL.33 FL.2 FL.12 FL.10 FL.40 FL.34 FL.31 FL.23 FL.21 FL.25 FL.7 FL.27 FL.6 FL.26 FL.8 XBB.1.5.106 XBB.1.5.60 XBB.1.5.103 XBN XBB.1.14.1 XBB.1.9.1 XBB.1.9.3 XBB.1.22.1 GW.4 XBB.2.2 XBB.6.1 XBB.1.5.87 XBB.1.41.1 GF.1 XBB.1.5.80 XBB.1.5.…	0.00709220 0.00153227 0.00153227 0.00153227 0.00153227 0.00153227 0.00153227 0.00153227 0.00153227 0.00153227 0.00153227 0.00153227 0.00153227 0.00153227 0.00153227 0.00153227 0.00153227 0.00153227 0.00153227 0.00153227 0.00153227 0.00153227 0.00153227 0.00153227 0.00153227 0.00153227 0.00153227 0.00153227 0.00153227 0.00153227 0.00153227 0.00153227 0.00153227 0.00153227 0.00153227 0.00153227 0.0…	0.0279587	4.31395
BTP120623	[('XBB.1.5* [Omicron (XBB.1.5.X)]', 0.2929867058571855), ('XBB* (XBB.X)', 0.26880552193635804), ('EG.5* [Omicron (EG.5.X)]', 0.1449010338750215), ('XBB.1.9.1* [Omicron (XBB.1.9.1.X)]', 0.1385317576607349), ('XBB.2.3* (XBB.2.3X)', 0.09235450510715658), ('XBB.1.9.2* [Omicron (XBB.1.9.2.X)]', 0.04140029539286324), ('Other', 0.015468531434056335), ('BA.2.75* [Omicron (BA.2.75.X)]', 0.0015847899989630…	FE.1.1.3 HK.3.2.2 XBB.1.5.58 FY.9 FY.1 FY.5 XBB.1.22.3 GW.3 GH.1 XBB.1.34 XBB.1.5.42 FY.8 FD.5 FD.4 HT.2 XBB.1.5.106 XBB.1.5.81 XBB.1.5.60 FY.3 FY.6 FL.18 FL.21 FL.33 FL.2 FL.12 FL.10 FL.34 FL.35 FL.31 FL.25 GD.2 FL.7 FL.6 FL.26 FL.8 FL.23 FL.13 XBB.1.9.6 FD.2 XBB.1.5.94 FT.3 GF.1 XBB.1.9.1 XBB.1.9.3 XBB.1.22.1 GW.4 XBB.8.1 XBB.6.1 XBB.1.15.1 XBB.1.5.80 FT.4 XBB.1.5.19 XBB.1.5.15 XBB.1.5.49 XBB.1…	0.00169492 0.00159232 0.00159232 0.00159232 0.00159232 0.00159232 0.00159232 0.00159232 0.00159232 0.00159232 0.00159232 0.00159232 0.00159232 0.00159232 0.00159232 0.00159232 0.00159232 0.00159232 0.00159232 0.00159232 0.00159232 0.00159232 0.00159232 0.00159232 0.00159232 0.00159232 0.00159232 0.00159232 0.00159232 0.00159232 0.00159232 0.00159232 0.00159232 0.00159232 0.00159232 0.00159232 0.0…	0.0290136	7.77514
KTP260423	[('Other', 0.9999999999956779)]	B.1.635 B.1.1.130	0.99218750 0.00781250	0.00242391	1.60853
BTP140823	[]			5.25421e-13	0
KTP230523	[('XBB.1.5* [Omicron (XBB.1.5.X)]', 0.9999999993973511)]	XBB.1.5.68 XBB.1.5.52	0.99371069 0.00628931	0.260693	35.2038
KTP140823	[('XBB.1.5* [Omicron (XBB.1.5.X)]', 0.6598920574336727), ('XBB* (XBB.X)', 0.33877910543363043)]	XBB.1.5.28 XBB.1.34 FP.3	0.65989206 0.33000721 0.00877190	6.49552	52.4931
W32KTP0903	[('XBB* (XBB.X)', 0.5234387588096056), ('XBB.1.5* [Omicron (XBB.1.5.X)]', 0.46283955885469574), ('Other', 0.005944477745224705), ('XBB.2.3* (XBB.2.3X)', 0.005944477745224705)]	XBB.1.22 XBB.1.22.3 XBB.1.26 HU.1.1 GB.2 XBB.1.35 XBB.1.5.36 FW.3 XBB.1.5.14 XBB.1.5.31 XBB.1.5.55 XBB.1.5.3 XBB.1.5.2 XBB.1.5.30 XBB.1.5.28 XBB.1.5.12 XBB.1.5.95 XBB.1.5.40 FW.2 XBB.1.5.52 XBB.1.5.104 XBB.1.5.4 XBB.1.5.66 XBB.1.5.92 XBB.1.5.47 XBB.1.5.26 XBB.1.5.11 XBB.1.5.16 XBB.1.5.107 FW.1 XBB.1.5.22 XBB.1.21 XBB.1.5.110 XBB.1 XBB.2 XBB.2.8 XBB.2.11 XBB.2.7 XBB.2.4 XBB.1.38 XBB.1.13 XBB.1.37 …	0.11494361 0.11494361 0.11494361 0.01408450 0.00781250 0.00662252 0.00594448 0.00594448 0.00594448 0.00594448 0.00594448 0.00594448 0.00594448 0.00594448 0.00594448 0.00594448 0.00594448 0.00594448 0.00594448 0.00594448 0.00594448 0.00594448 0.00594448 0.00594448 0.00594448 0.00594448 0.00594448 0.00594448 0.00594448 0.00594448 0.00594448 0.00594448 0.00594448 0.00594448 0.00594448 0.00594448 0.0…	0.979519	21.2052
BTP190423	[('XBB.1.5* [Omicron (XBB.1.5.X)]', 0.9811320999965923), ('Omicron', 0.01886789999994456)]	FD.2.1 FD.2 XBB.1.5.66 BE.1.4.3 BA.5.1.31 BA.4.1.3 BA.2.9.7	0.32704403 0.32704403 0.32704403 0.00471697 0.00471697 0.00471697 0.00471697	0.0364967	3.62171
W41BRT1303	[('EG.5* [Omicron (EG.5.X)]', 0.9999999999994714)]	HK.3.6	1	1.89215e-13	0.642076
BTP100423	[('XBB.1.5* [Omicron (XBB.1.5.X)]', 0.7311827213163569), ('XBB* (XBB.X)', 0.2688171769545429)]	JB.2.1 XBB.1.5.11 XBB.1.5.59 XBB.1.5.67 XBB.1.5.1 XBB.1.5.7 XBB.1.5.79 XBB.1.5.75 XBB.1.5.100 XBB.1.5.107 XBB.1.5.16 XBB.1.5.26 XBB.1.5.62 XBB.1.5.47 XBB.1.5.66 XBB.1.5.4 XBB.1.5.104 XBB.1.5.52 XBB.1.5.95 XBB.1.5.40 XBB.1.5.36 XBB.1.5.12 XBB.1.5.86 XBB.1.37.1 XBB.1.43.1 XBB.1.41 EM.1 XBB.1.5.38 HY.1 JZ.1 FG.3 FG.2 FZ.2 FZ.1 XBB.1.5.21 HS.1 XBB.1.5.93 XBB.1.5.97 XBB.1.5.99 XBB.1.5.71 XBB.1.5.82 XB…	0.00537634 0.00537634 0.00537634 0.00537634 0.00537634 0.00537634 0.00537634 0.00537634 0.00537634 0.00537634 0.00537634 0.00537634 0.00537634 0.00537634 0.00537634 0.00537634 0.00537634 0.00537634 0.00537634 0.00537634 0.00537634 0.00537634 0.00537634 0.00537634 0.00537634 0.00537634 0.00537634 0.00537634 0.00537634 0.00537634 0.00537634 0.00537634 0.00537634 0.00537634 0.00537634 0.00537634 0.0…	0.044347	7.55777
W43BTP1603	[]			6.99965e-10	1.3711
W51BTP2003	[]			3.60515e-12	0
KTP190423	[('XBB.1.5* [Omicron (XBB.1.5.X)]', 0.6559714977881052), ('XBB* (XBB.X)', 0.30897208229149886), ('Other', 0.03505641662390445)]	XDA XDA.1 XBB.1.5.4 XBB.1.5.7 XBB.1.5.79 XBB.1.5.75 XBB.1.5.35 XBB.1.5.100 XBB.1.5.107 XBB.1.5.16 XBB.1.5.11 XBB.1.5.26 XBB.1.5.92 XBB.1.5.104 XBB.1.5.67 XBB.1.5.52 XBB.1.5.95 XBB.1.5.40 XBB.1.5.36 XBB.1.5.12 XBB.1.5.28 XBB.1.5.62 XBB.1.5.30 XBB.1.5.2 XBB.1.5.18 XBB.1.5.1 XBB.1.5.59 XBB.1.5.55 FG.2 XBB.1.5.56 XBB.1.5.17 XBB.1.5.9 XBB.1.5.32 XBB.1.5.101 XBB.1.5.64 EM.1 XBB.1.5.38 HY.1 FG.3 XBB.1.5…	0.01515150 0.01515150 0.00475342 0.00475342 0.00475342 0.00475342 0.00475342 0.00475342 0.00475342 0.00475342 0.00475342 0.00475342 0.00475342 0.00475342 0.00475342 0.00475342 0.00475342 0.00475342 0.00475342 0.00475342 0.00475342 0.00475342 0.00475342 0.00475342 0.00475342 0.00475342 0.00475342 0.00475342 0.00475342 0.00475342 0.00475342 0.00475342 0.00475342 0.00475342 0.00475342 0.00475342 0.0…	0.275948	10.8217
BRT120623	[('XBB.1.5* [Omicron (XBB.1.5.X)]', 0.3415258278321825), ('Omicron', 0.33462631615880506), ('XBB* (XBB.X)', 0.3001287577919179), ('Other', 0.01724877918344352)]	XCF.1 XCF.3 XQ XAR XAC XR XAU XH XBB XBB.1 XBB.2 XBB.9 XBB.4 XBB.6 XBB.3 XBB.8 XBB.2.8 XN XAB XAA BA.2.80 BA.2.25.1 BA.2.44 BA.2.3.4 BA.2.3.15 BA.2.79.1 BA.2.74 BA.2.13.1 BH.1 DD.1 BA.2.3.19 BA.2.38.1 BA.2.38.3 BA.2.77 BA.2.38.4 XBB.2.11 XBB.2.5 XBB.2.7 XBB.1.28.1 XBB.1.12 XBB.1.38.1 XBB.1.11 XBB.1.29 XBB.1.44 XBB.1.18.1 XBB.1.17 XBB.1.49 XBB.1.1 XBB.1.39 XBB.1.35 XBB.1.32 XBB.1.30 XBB.1.5.23 XBB…	0.00344976 0.00344976 0.00344976 0.00344976 0.00344976 0.00344976 0.00344976 0.00344976 0.00344976 0.00344976 0.00344976 0.00344976 0.00344976 0.00344976 0.00344976 0.00344976 0.00344976 0.00344976 0.00344976 0.00344976 0.00344976 0.00344976 0.00344976 0.00344976 0.00344976 0.00344976 0.00344976 0.00344976 0.00344976 0.00344976 0.00344976 0.00344976 0.00344976 0.00344976 0.00344976 0.00344976 0.0…	1.73106	9.62111
BTP140623	[('XBB.1.9.1* [Omicron (XBB.1.9.1.X)]', 0.9983389793461928), ('XBB* (XBB.X)', 0.0016610117107300978)]	FL.2.2.1 FL.2.2 FL.2.5 FL.9 FL.18 FL.2 FL.12 FL.25 FL.26 XBB.1.9.1 XBB.1.2	0.09983390 0.09983390 0.09983390 0.09983390 0.09983390 0.09983390 0.09983390 0.09983390 0.09983390 0.09983390 0.00166101	3.03243	52.3426
BTP070623	[('XBB* (XBB.X)', 0.9999999999980054)]	GD.3	1	3.11501	21.8206
BTP120423	[]			3.7912e-13	0.986523
KTP160823	[('XBB.1.5* [Omicron (XBB.1.5.X)]', 0.5181817771731163), ('XBB* (XBB.X)', 0.3499999723011397), ('XBB.2.3* (XBB.2.3X)', 0.12727271720041441), ('Other', 0.004545454185729083)]	GK.2.4 XBB.1.5.107 FP.3 XBB.1.43.1 XBB.1.37.1 XBB.2.3 XBB.2.11.1 XBB.1.5.86 XBB.1.5.59 XBB.1.5.67 XBB.1.5.7 XBB.1.5.79 XBB.1.5.75 XBB.1.5.16 XBB.1.17.1 XBB.1.5.11 XBB.1.5.26 XBB.1.5.47 XBB.1.5.92 XBB.1.5.66 XBB.1.5.4 XBB.1.5.104 XBB.1.5.52 XBB.1.5.40 XBB.1.5.36 XBB.1.5.12 XBB.1.41 XBB.1.5.51 GK.2.3 XBB.1.5.101 XBB.1.5.48 XBB.1.5.83 XBB.1.5.84 XBB.1.5.88 XBB.1.5.25 XBB.1.5.6 XBB.1.5.39 XBB.1.5.56 …	0.00454545 0.00454545 0.00454545 0.00454545 0.00454545 0.00454545 0.00454545 0.00454545 0.00454545 0.00454545 0.00454545 0.00454545 0.00454545 0.00454545 0.00454545 0.00454545 0.00454545 0.00454545 0.00454545 0.00454545 0.00454545 0.00454545 0.00454545 0.00454545 0.00454545 0.00454545 0.00454545 0.00454545 0.00454545 0.00454545 0.00454545 0.00454545 0.00454545 0.00454545 0.00454545 0.00454545 0.0…	2.43257e-08	8.63459
BRT220623	[('Other', 0.015874019999975772)]	XCH.1 XCH B.1.438.1 B.1.438.4 B.1.438.3 B.1.438	0.00393701 0.00393701 0.00200000 0.00200000 0.00200000 0.00200000	0.00528204	1.24068
BRT130423	[]			1.02287e-12	1.22396
W31BTP0603	[]			2.97105e-12	0
W32BRT0903	[('XBB.1.9.1* [Omicron (XBB.1.9.1.X)]', 0.39570814999049486), ('Omicron', 0.37499999999918465), ('Other', 0.2249999999995108), ('XBB.1.5* [Omicron (XBB.1.5.X)]', 0.0042918499999857265)]	HN.4.2 XCC XCG XBN BA.2.10.4 BA.2.10.1 BA.2.10.2 BA.2.10.3 BA.2.10 GK.1.6.1 FL.13.1	0.39200445 0.07500000 0.07500000 0.07500000 0.07500000 0.07500000 0.07500000 0.07500000 0.07500000 0.00429185 0.00370370	0.234883	6.38732
BRT310523	[('XBB.1.5* [Omicron (XBB.1.5.X)]', 0.2115022836297869), ('XBB* (XBB.X)', 0.19404821167975597), ('BA.2.75* [Omicron (BA.2.75.X)]', 0.10780456204430901), ('XBB.1.9.1* [Omicron (XBB.1.9.1.X)]', 0.1067778519296013), ('EG.5* [Omicron (EG.5.X)]', 0.1057511418148936), ('CH.1.1* [Omicron (CH.1.1.X)]', 0.06570944734129323), ('XBB.1.16* [Omicron (XBB.1.16.X)]', 0.0585224765383393), ('XBB.2.3* (XBB.2.3X)',…	B.1.1.357 B.1.1.315 B.1.1.428 AD.2 M.1 AD.2.1 AD.1 AJ.1 BA.1.1.6 FP.1 XBB.1.22.1 XBB.1.9.3 XBB.1.9.1 FP.2 FP.4 XBB.1.24.3 XBB.1.41.1 GA.1 XBB.1.31 XBK.1 GN.5 GW.4 CH.1.1.19 CJ.1.3 CJ.1.1 CJ.1.2 GQ.1 XBB.1.5.102 CH.1.1.17 GP.2 CH.1.1.15 CH.1.1.29 CH.1.1.25 CH.1.1.24 CH.1.1.4 FR.1 EL.1 EU.1 XBB.1.5.54 XBB.1.5.106 CH.1.1.14 CH.1.1.2 CH.1.1.21 GH.1 XBB.1.34 XBB.1.5.58 HA.1 HA.2 XBB.1.5.42 FD.5 FD.4 H…	0.00178997 0.00178997 0.00178997 0.00178997 0.00178997 0.00178997 0.00178997 0.00155521 0.00130000 0.00102671 0.00102671 0.00102671 0.00102671 0.00102671 0.00102671 0.00102671 0.00102671 0.00102671 0.00102671 0.00102671 0.00102671 0.00102671 0.00102671 0.00102671 0.00102671 0.00102671 0.00102671 0.00102671 0.00102671 0.00102671 0.00102671 0.00102671 0.00102671 0.00102671 0.00102671 0.00102671 0.0…	0.0264004	3.84242
BTP230523	[('XBB.1.5* [Omicron (XBB.1.5.X)]', 0.5575238207186665), ('XBB* (XBB.X)', 0.264702341141148), ('XBB.1.16* [Omicron (XBB.1.16.X)]', 0.16764481605606044), ('XBB.1.9.1* [Omicron (XBB.1.9.1.X)]', 0.005717309993649056), ('Other', 0.004411705685685798)]	XBB.1.5.20 FU.2.1 XBB.1.5.8 XBB.1.5.9 XBB.1.5.32 XBB.1.5.64 EM.1 XBB.1.5.38 HY.1 FG.3 FG.2 XBB.1.5.93 XBB.1.5.97 XBB.1.5.99 XBB.1.5.10 HP.1 XBB.1.5.69 XBB.1.5.51 GN.3 GN.4 FP.3 XBB.1.43.1 XBB.1.22 XBB.1.5.86 XBB.1.5.59 XBB.1.5.67 XBB.1.5.1 XBB.1.5.17 XBB.1.5.39 XBB.1.5.75 XBB.1.5.61 JK.1 XBB.1.5.102 EL.1 GN.5 XBB.1.5.108 FP.1 FP.4 FP.2 XBB.1.22.1 GF.1 XBB.1.5.19 XBB.1.5.15 XBB.1.5.6 XBB.1.5.49 XB…	0.00606061 0.00441171 0.00441171 0.00441171 0.00441171 0.00441171 0.00441171 0.00441171 0.00441171 0.00441171 0.00441171 0.00441171 0.00441171 0.00441171 0.00441171 0.00441171 0.00441171 0.00441171 0.00441171 0.00441171 0.00441171 0.00441171 0.00441171 0.00441171 0.00441171 0.00441171 0.00441171 0.00441171 0.00441171 0.00441171 0.00441171 0.00441171 0.00441171 0.00441171 0.00441171 0.00441171 0.0…	0.8533	12.6542
W63BRT3003	[('Omicron', 0.9731457791080508), ('XBB* (XBB.X)', 0.015947430707967985), ('XBB.1.5* [Omicron (XBB.1.5.X)]', 0.00568181999996415), ('CH.1.1* [Omicron (CH.1.1.X)]', 0.003267969999961005), ('Other', 0.0019569999656985342)]	GW.2 XBB.1.5.81 CL.1.1 BA.2.25.1 BA.2.12.1 BA.2.82 BA.2.42 BA.2.48 BA.2.22 BA.2.70 BA.2.44 BA.2.3.4 BA.2.79.1 BA.2.12.2 BA.2.74 BA.2.80 BA.2.21 BA.2.3.14 BA.2.9.6 BA.2.9.2 BA.2.19 BA.2.15 BA.2.81 BA.2.49 BA.2.45 BA.2.9.3 BA.2.9.5 BA.2.3.18 BA.2.13 BA.2.47 BA.2.39 BA.2.46 BA.2.3.12 BA.2.3.17 BA.2.9.4 BA.2.3.19 BA.2.59 XAS XAC XAT XAR XU BA.4.6 BG.4 BA.2.9.7 XQ XN XAB XAA XG BA.4.4 BA.4.2 XAJ BG.1 …	0.01594743 0.00568182 0.00369501 0.00369501 0.00369501 0.00369501 0.00369501 0.00369501 0.00369501 0.00369501 0.00369501 0.00369501 0.00369501 0.00369501 0.00369501 0.00369501 0.00369501 0.00369501 0.00369501 0.00369501 0.00369501 0.00369501 0.00369501 0.00369501 0.00369501 0.00369501 0.00369501 0.00369501 0.00369501 0.00369501 0.00369501 0.00369501 0.00369501 0.00369501 0.00369501 0.00369501 0.0…	0.0577288	3.69863
KTP020523	[('XBB.1.16* [Omicron (XBB.1.16.X)]', 0.0031249999999943294)]	HF.1.1 HF.1 XBB.1.16.13	0.00104167 0.00104167 0.00104167	0.000371796	1.19386
BTP280623	[('XBB.1.5* [Omicron (XBB.1.5.X)]', 0.41968911145124765), ('XBB* (XBB.X)', 0.3611398914562196), ('XBB.2.3* (XBB.2.3X)', 0.20984455572562333), ('Other', 0.009326424698916593)]	FY.3.2 JE.1 XBB.1.5.11 XBB.1.43.1 XBB.1.37.1 XBB.2.3 XBB.1.5.45 XBB.1.5.86 XBB.1.5.59 XBB.1.5.7 XBB.1.5.107 XBB.1.5.16 XBB.1.5.26 XBB.1.17.1 XBB.1.5.47 XBB.1.5.66 XBB.1.5.104 XBB.1.5.95 XBB.1.5.40 XBB.1.5.36 XBB.1.5.12 XBB.1.5.28 XBB.1.5.30 XBB.1.41 XBB.1.5.69 XBB.1.5.18 XBB.1.5.34 XBB.1.5.48 XBB.1.5.96 XBB.1.5.84 XBB.1.5.88 XBB.1.5.39 XBB.1.5.56 XBB.1.5.17 XBB.1.5.9 XBB.1.5.32 XBB.1.5.101 XBB.1.…	0.10000000 0.00466321 0.00466321 0.00466321 0.00466321 0.00466321 0.00466321 0.00466321 0.00466321 0.00466321 0.00466321 0.00466321 0.00466321 0.00466321 0.00466321 0.00466321 0.00466321 0.00466321 0.00466321 0.00466321 0.00466321 0.00466321 0.00466321 0.00466321 0.00466321 0.00466321 0.00466321 0.00466321 0.00466321 0.00466321 0.00466321 0.00466321 0.00466321 0.00466321 0.00466321 0.00466321 0.0…	1.20035	2.69204
KTP030423	[('XBB.1.5* [Omicron (XBB.1.5.X)]', 0.31870674256451687), ('XBB* (XBB.X)', 0.23689966425918557), ('XBB.2.3* (XBB.2.3X)', 0.12100630332663448), ('XBB.1.9.1* [Omicron (XBB.1.9.1.X)]', 0.12100630332663448), ('XBB.1.16* [Omicron (XBB.1.16.X)]', 0.10566747614438507), ('XBB.1.9.2* [Omicron (XBB.1.9.2.X)]', 0.05242674154561965), ('Other', 0.027269026101776835), ('Omicron', 0.01531342826264892), ('EG.5* …	KH.1 XBB.1.15.1 GN.5 XBB.1.24.3 XBB.1.31 XBB.1.41.1 XBB.1.4.2 FE.1 XBB.1.14.1 XBB.1.44.1 FP.1 FP.2 XBB.1.9.1 XBB.1.9.3 GW.4 XBB.2.2 XBB.8.1 EL.1 XBB.1.5.54 GC.2 FT.4 XBB.1.5.106 XBB.1.5.81 XBB.1.5.60 FD.2 XBB.1.5.94 FT.3 XBB.1.5.46 EK.4 XBB.1.5.5 HJ.1 GG.1 FG.1 EU.1 FZ.1.1 XBN XBB.1.5.87 XBB.1.5.21 GF.1 XBB.1.5.6 XBB.1.5.39 XBB.1.5.8 XBB.1.5.56 XBB.1.5.17 XBB.1.5.9 XBB.1.5.32 XBB.1.5.101 XBB.1.5.…	0.00170431 0.00170431 0.00170431 0.00170431 0.00170431 0.00170431 0.00170431 0.00170431 0.00170431 0.00170431 0.00170431 0.00170431 0.00170431 0.00170431 0.00170431 0.00170431 0.00170431 0.00170431 0.00170431 0.00170431 0.00170431 0.00170431 0.00170431 0.00170431 0.00170431 0.00170431 0.00170431 0.00170431 0.00170431 0.00170431 0.00170431 0.00170431 0.00170431 0.00170431 0.00170431 0.00170431 0.0…	0.0273365	3.10337
