# Supplementary material for: Monitoring SARS-CoV-2 variants in wastewater during periods of low clinical case surveillance in Ethiopia
Source: mSphere. 2025 Jul 29;10(8):e00229-25. doi: 10.1128/msphere.00229-25 (PMC12379605; doi:10.1128/msphere.00229-25)
Supplement: Table S2 — Overall samples with amino acid mutation among wastewater samples having greater than 2× coverage. [file msphere.00229-25-s0002.xls]

## Sheet: Worksheet
	Table S2: Overall wastewater samples with amino acid mutation among these wastewater samples having greater than 2X coverage. The wastewater based SARS-CoV-2 amino acid mutational analysis at each gene of SARS-CoV-2.
collection_date	sample_name	ref_genome	position	ref_nucl	alt_nucl	ref_depth	ref_qual	ref_codon	ref_aa	alt_depth	alt_qual	alt_codon	alt_aa	alt_freq	total_depth	pval	SB	pass	gff_feature	IMPACT	FUNCLASS	EFFECT	GENE	CODON	AA	TRID	change
2023-03-06	W31KTP0603	MN908947.3	357	T	G	0	0	TTT	F	17	55	TGT	C	1	17	8.57e-10	38	TRUE	cds-QHD43415.1	MODERATE	MISSENSE	NON_SYNONYMOUS-CODING	ORF1ab	tTt/tGt	F31C	nsp1	T>G
2023-03-06	W31KTP0603	MN908947.3	507	A	-TGGTCATGTTATGGT	44	61	NA	NA	36	20	NA	NA	0.818182	44	4.67e-09	-24	TRUE	NA	MODERATE	NONE	CODON-DELETION	ORF1ab	tggtcatgttatggt/	GHVMV82	nsp1	ATGGTCATGTTATGGT>A
2023-03-06	W31KTP0603	MN908947.3	670	T	G	0	0	AGT	S	33	54	AGG	R	1	33	2.77e-19	21	TRUE	cds-QHD43415.1	MODERATE	MISSENSE	NON_SYNONYMOUS-CODING	ORF1ab	agT/agG	S135R	nsp1	T>G
2023-03-06	W31KTP0603	MN908947.3	17410	C	T	0	0	CGT	R	6	57	TGT	C	1	6	0.0021645	51	TRUE	cds-QHD43415.1	MODERATE	MISSENSE	NON_SYNONYMOUS-CODING	ORF1ab	Cgt/Tgt	R392C	nsp13	C>T
2023-03-06	W31KTP0603	MN908947.3	28737	C	T	0	0	GCT	A	9	66	GTT	V	1	9	4.11e-05	57	TRUE	cds-QHD43423.2	MODERATE	MISSENSE	NON_SYNONYMOUS-CODING	N	gCt/gTt	A155V	N	C>T
2023-03-09	W32BRT0903	MN908947.3	405	A	G	124	52	AAA	K	81	55	AGA	R	0.395122	205	2.5e-29	-150	TRUE	cds-QHD43415.1	MODERATE	MISSENSE	NON_SYNONYMOUS-CODING	ORF1ab	aAa/aGa	K47R	nsp1	A>G
2023-03-09	W32KTP0903	MN908947.3	405	A	G	0	0	AAA	K	109	59	AGA	R	1	109	8.8e-65	-50	TRUE	cds-QHD43415.1	MODERATE	MISSENSE	NON_SYNONYMOUS-CODING	ORF1ab	aAa/aGa	K47R	nsp1	A>G
2023-03-09	W32BRT0903	MN908947.3	507	A	-TGGTCATGTTATGGT	266	58	NA	NA	90	20	NA	NA	0.338346	266	7.4e-22	-246	TRUE	NA	MODERATE	NONE	CODON-DELETION	ORF1ab	tggtcatgttatggt/	GHVMV82	nsp1	ATGGTCATGTTATGGT>A
2023-03-09	W32BRT0903	MN908947.3	670	T	G	0	0	AGT	S	155	53	AGG	R	1	155	2.12e-92	-102	TRUE	cds-QHD43415.1	MODERATE	MISSENSE	NON_SYNONYMOUS-CODING	ORF1ab	agT/agG	S135R	nsp1	T>G
2023-03-09	W32KTP0903	MN908947.3	670	T	G	0	0	AGT	S	94	53	AGG	R	1	94	8.77e-56	-41	TRUE	cds-QHD43415.1	MODERATE	MISSENSE	NON_SYNONYMOUS-CODING	ORF1ab	agT/agG	S135R	nsp1	T>G
2023-03-09	W32BRT0903	MN908947.3	685	A	-AAGTCATTT	129	51	NA	NA	21	20	NA	NA	0.162791	129	1.35e-05	-109	TRUE	NA	MODERATE	NONE	CODON-DELETION	ORF1ab	aagtcattt/	LKS140	nsp1	AAAGTCATTT>A
2023-03-09	W32BRT0903	MN908947.3	16342	T	C	0	0	TCA	S	32	60	CCA	P	1	32	1.09e-18	28	TRUE	cds-QHD43415.1	MODERATE	MISSENSE	NON_SYNONYMOUS-CODING	ORF1ab	Tca/Cca	S36P	nsp13	T>C
2023-03-09	W32KTP0903	MN908947.3	17410	C	T	0	0	CGT	R	773	63	TGT	C	1	773	0	-710	TRUE	cds-QHD43415.1	MODERATE	MISSENSE	NON_SYNONYMOUS-CODING	ORF1ab	Cgt/Tgt	R392C	nsp13	C>T
2023-03-09	W32KTP0903	MN908947.3	19955	C	T	0	0	ACT	T	92	64	ATT	I	1	92	1.39e-54	-28	TRUE	cds-QHD43415.1	MODERATE	MISSENSE	NON_SYNONYMOUS-CODING	ORF1ab	aCt/aTt	T112I	nsp15	C>T
2023-03-09	W32KTP0903	MN908947.3	20055	A	G	0	0	GAA	E	82	52	GAG	E	1	82	1.37e-48	-30	TRUE	cds-QHD43415.1	LOW	SILENT	SYNONYMOUS-CODING	ORF1ab	gaA/gaG	E145	nsp15	A>G
2023-03-09	W32KTP0903	MN908947.3	21618	C	T	0	0	ACA	T	106	59	ATA	I	1	106	5.55e-63	-47	TRUE	cds-QHD43416.1	MODERATE	MISSENSE	NON_SYNONYMOUS-CODING	S	aCa/aTa	T19I	S	C>T
2023-03-09	W32KTP0903	MN908947.3	21632	T	-TACCCCCTG	108	61	NA	NA	105	20	NA	NA	0.972222	108	8.89e-23	-88	TRUE	NA	HIGH	NONE	CODON-CHANGE-PLUS-CODON-DELETION+FRAME_SHIFT	S	tTACCCCCTGca/tca	LPP24S	S	TTACCCCCTG>T
2023-03-09	W32KTP0903	MN908947.3	21810	T	C	0	0	GTC	V	111	61	GCC	A	1	111	5.55e-66	-50	TRUE	cds-QHD43416.1	MODERATE	MISSENSE	NON_SYNONYMOUS-CODING	S	gTc/gCc	V83A	S	T>C
2023-03-09	W32KTP0903	MN908947.3	23403	A	G	0	0	GAT	D	321	60	GGT	G	1	321	3.48e-192	-261	TRUE	cds-QHD43416.1	MODERATE	MISSENSE	NON_SYNONYMOUS-CODING	S	gAt/gGt	D614G	S	A>G
2023-03-09	W32KTP0903	MN908947.3	23525	C	T	0	0	CAT	H	304	61	TAT	Y	1	304	5.82e-182	-243	TRUE	cds-QHD43416.1	MODERATE	MISSENSE	NON_SYNONYMOUS-CODING	S	Cat/Tat	H655Y	S	C>T
2023-03-09	W32KTP0903	MN908947.3	23599	T	G	0	0	AAT	N	139	54	AAG	K	1	139	8.61e-83	-85	TRUE	cds-QHD43416.1	MODERATE	MISSENSE	NON_SYNONYMOUS-CODING	S	aaT/aaG	N679K	S	T>G
2023-03-09	W32KTP0903	MN908947.3	23604	C	A	0	0	CCT	P	104	53	CAT	H	1	104	8.8e-62	-51	TRUE	cds-QHD43416.1	MODERATE	MISSENSE	NON_SYNONYMOUS-CODING	S	cCt/cAt	P681H	S	C>A
2023-03-09	W32KTP0903	MN908947.3	24469	T	A	0	0	AAT	N	114	61	AAA	K	1	114	8.78e-68	-53	TRUE	cds-QHD43416.1	MODERATE	MISSENSE	NON_SYNONYMOUS-CODING	S	aaT/aaA	N969K	S	T>A
2023-03-09	W32KTP0903	MN908947.3	26060	C	T	0	0	ACT	T	41	47	ATT	I	1	41	4.71e-24	6	TRUE	cds-QHD43417.1	MODERATE	MISSENSE	NON_SYNONYMOUS-CODING	ORF3a	aCt/aTt	T223I	ORF3a	C>T
2023-03-09	W32KTP0903	MN908947.3	26270	C	T	0	0	ACA	T	81	58	ATA	I	1	81	5.47e-48	-23	TRUE	cds-QHD43418.1	MODERATE	MISSENSE	NON_SYNONYMOUS-CODING	E	aCa/aTa	T9I	E	C>T
2023-03-09	W32KTP0903	MN908947.3	26275	A	G	0	0	ACG	T	74	59	GCG	A	1	74	8.56e-44	-15	TRUE	cds-QHD43418.1	MODERATE	MISSENSE	NON_SYNONYMOUS-CODING	E	Acg/Gcg	T11A	E	A>G
2023-03-09	W32KTP0903	MN908947.3	27494	C	T	13	59	CCT	P	16	46	CTT	L	0.551724	29	1.17e-06	17	TRUE	cds-QHD43421.1	MODERATE	MISSENSE	NON_SYNONYMOUS-CODING	ORF7a	cCt/cTt	P34L	ORF7a	C>T
2023-03-09	W32KTP0903	MN908947.3	27573	C	T	45	59	AGC	S	8	62	AGT	S	0.150943	53	0.00317885	9	TRUE	cds-QHD43421.1	LOW	SILENT	SYNONYMOUS-CODING	ORF7a	agC/agT	S60	ORF7a	C>T
2023-03-09	W32KTP0903	MN908947.3	27807	C	T	0	0	NA	NA	35	57	NA	NA	1	35	1.78e-20	22	TRUE	NA	LOW	SILENT	SYNONYMOUS-CODING	ORF7b	Cta/Tta	L18	ORF7b	C>T
2023-03-09	W32KTP0903	MN908947.3	28077	G	C	566	61	GTG	V	390	54	CTG	L	0.40795	956	6.57e-140	-902	TRUE	cds-QHD43422.1	MODERATE	MISSENSE	NON_SYNONYMOUS-CODING	ORF8	Gtg/Ctg	V62L	ORF8	G>C
2023-03-09	W32KTP0903	MN908947.3	28271	A	T	0	0	NA	NA	1121	61	NA	NA	1	1121	0	-1060	TRUE	NA	.	.	.	.	.	.	.
2023-03-09	W32KTP0903	MN908947.3	28297	T	C	666	56	AAT	N	371	58	AAC	N	0.357763	1037	5.82e-130	-979	TRUE	cds-QHD43423.2	LOW	SILENT	SYNONYMOUS-CODING	N	aaT/aaC	N8	N	T>C
2023-03-09	W32KTP0903	MN908947.3	28311	C	T	0	0	CCC	P	970	57	CTC	L	1	970	0	-913	TRUE	cds-QHD43423.2	MODERATE	MISSENSE	NON_SYNONYMOUS-CODING	N	cCc/cTc	P13L	N	C>T
2023-03-09	W32KTP0903	MN908947.3	28361	G	-GAGAACGCA	620	50	NA	NA	380	20	NA	NA	0.611916	621	1.08e-84	-601	TRUE	NA	MODERATE	NONE	CODON-DELETION	N	gGAGAACGCAgt/ggt	ERS31	N	GGAGAACGCA>G
2023-03-09	W32KTP0903	MN908947.3	28363	A	T	0	0	GGA	G	23	41	GGT	G	1	23	5.95e-39	18	TRUE	cds-QHD43423.2	LOW	SILENT	SYNONYMOUS-CODING	N	ggA/ggT	G30	N	A>T
2023-03-09	W32KTP0903	MN908947.3	28881	G	A	0	0	AGG	R	63	50	AAG	K	1	63	3.31e-37	-13	TRUE	cds-QHD43423.2	MODERATE	MISSENSE	NON_SYNONYMOUS-CODING	N	aGg/aAg	R203K	N	G>A
2023-03-09	W32KTP0903	MN908947.3	28882	G	A	0	0	AGG	R	61	50	AGA	R	1	61	5.22e-36	-11	TRUE	cds-QHD43423.2	LOW	SILENT	SYNONYMOUS-CODING	N	agG/agA	R203	N	G>A
2023-03-09	W32KTP0903	MN908947.3	28883	G	C	0	0	GGA	G	63	49	CGA	R	1	63	3.31e-37	-14	TRUE	cds-QHD43423.2	MODERATE	MISSENSE	NON_SYNONYMOUS-CODING	N	Gga/Cga	G204R	N	G>C
2023-03-09	W32BRT0903	MN908947.3	29510	A	C	0	0	AGT	S	33	45	CGT	R	1	33	2.77e-19	12	TRUE	cds-QHD43423.2	MODERATE	MISSENSE	NON_SYNONYMOUS-CODING	N	Agt/Cgt	S413R	N	A>C
2023-03-15	W42BRT1503	MN908947.3	1192	A	G	249	59	CCA	P	51	53	CCG	P	0.17	300	4.75e-17	-247	TRUE	cds-QHD43415.1	LOW	SILENT	SYNONYMOUS-CODING	ORF1ab	ccA/ccG	P129	nsp2	A>G
2023-03-15	W42BRT1503	MN908947.3	9534	C	T	0	0	ACT	T	290	58	ATT	I	1	290	1.53e-173	-232	TRUE	cds-QHD43415.1	MODERATE	MISSENSE	NON_SYNONYMOUS-CODING	ORF1ab	aCt/aTt	T327I	nsp4	C>T
2023-03-15	W42KTP1503	MN908947.3	23403	A	G	0	0	GAT	D	349	60	GGT	G	1	349	5.04e-209	-289	TRUE	cds-QHD43416.1	MODERATE	MISSENSE	NON_SYNONYMOUS-CODING	S	gAt/gGt	D614G	S	A>G
2023-03-15	W42KTP1503	MN908947.3	23525	C	T	0	0	CAT	H	323	61	TAT	Y	1	323	2.18e-193	-262	TRUE	cds-QHD43416.1	MODERATE	MISSENSE	NON_SYNONYMOUS-CODING	S	Cat/Tat	H655Y	S	C>T
2023-03-15	W42KTP1503	MN908947.3	23599	T	G	0	0	AAT	N	152	56	AAG	K	1	152	1.34e-90	-96	TRUE	cds-QHD43416.1	MODERATE	MISSENSE	NON_SYNONYMOUS-CODING	S	aaT/aaG	N679K	S	T>G
2023-03-15	W42KTP1503	MN908947.3	23604	C	A	0	0	CCT	P	120	56	CAT	H	1	120	2.2e-71	-64	TRUE	cds-QHD43416.1	MODERATE	MISSENSE	NON_SYNONYMOUS-CODING	S	cCt/cAt	P681H	S	C>A
2023-03-15	W42BRT1503	MN908947.3	24424	A	T	0	0	CAA	Q	9	55	CAT	H	1	9	4.11e-05	46	TRUE	cds-QHD43416.1	MODERATE	MISSENSE	NON_SYNONYMOUS-CODING	S	caA/caT	Q954H	S	A>T
2023-03-15	W42KTP1503	MN908947.3	25416	C	T	0	0	TTC	F	53	53	TTT	F	0.981481	54	1.59e-31	-1	TRUE	cds-QHD43417.1	LOW	SILENT	SYNONYMOUS-CODING	ORF3a	ttC/ttT	F8	ORF3a	C>T
2023-03-15	W42BRT1503	MN908947.3	26060	C	T	0	0	ACT	T	8	56	ATT	I	1	8	0.0001554	48	TRUE	cds-QHD43417.1	MODERATE	MISSENSE	NON_SYNONYMOUS-CODING	ORF3a	aCt/aTt	T223I	ORF3a	C>T
2023-03-15	W42KTP1503	MN908947.3	26060	C	T	0	0	ACT	T	28	54	ATT	I	1	28	2.61e-16	26	TRUE	cds-QHD43417.1	MODERATE	MISSENSE	NON_SYNONYMOUS-CODING	ORF3a	aCt/aTt	T223I	ORF3a	C>T
2023-03-15	W42BRT1503	MN908947.3	26270	C	T	0	0	ACA	T	6	57	ATA	I	1	6	0.0021645	51	TRUE	cds-QHD43418.1	MODERATE	MISSENSE	NON_SYNONYMOUS-CODING	E	aCa/aTa	T9I	E	C>T
2023-03-15	W42KTP1503	MN908947.3	26270	C	T	0	0	ACA	T	29	57	ATA	I	1	29	6.65e-17	28	TRUE	cds-QHD43418.1	MODERATE	MISSENSE	NON_SYNONYMOUS-CODING	E	aCa/aTa	T9I	E	C>T
2023-03-15	W42BRT1503	MN908947.3	26275	A	G	0	0	ACG	T	6	56	GCG	A	1	6	0.0021645	50	TRUE	cds-QHD43418.1	MODERATE	MISSENSE	NON_SYNONYMOUS-CODING	E	Acg/Gcg	T11A	E	A>G
2023-03-15	W42KTP1503	MN908947.3	26275	A	G	0	0	ACG	T	27	55	GCG	A	1	27	1.03e-15	28	TRUE	cds-QHD43418.1	MODERATE	MISSENSE	NON_SYNONYMOUS-CODING	E	Acg/Gcg	T11A	E	A>G
2023-03-15	W42BRT1503	MN908947.3	27807	C	T	0	0	NA	NA	18	43	NA	NA	1	18	2.2e-10	25	TRUE	NA	LOW	SILENT	SYNONYMOUS-CODING	ORF7b	Cta/Tta	L18	ORF7b	C>T
2023-03-15	W42KTP1503	MN908947.3	27807	C	T	0	0	NA	NA	10	52	NA	NA	1	10	1.08e-05	42	TRUE	NA	LOW	SILENT	SYNONYMOUS-CODING	ORF7b	Cta/Tta	L18	ORF7b	C>T
2023-03-15	W42KTP1503	MN908947.3	27884	C	T	0	0	NA	NA	15	67	NA	NA	1	15	1.29e-08	52	TRUE	NA	LOW	SILENT	SYNONYMOUS-CODING	ORF7b	gcC/gcT	A43	ORF7b	C>T
2023-03-15	W42BRT1503	MN908947.3	27915	G	T	0	0	GGA	G	14	66	TGA	*	1	14	4.99e-08	52	TRUE	cds-QHD43422.1	HIGH	NONSENSE	STOP-GAINED	ORF8	Gga/Tga	G8*	ORF8	G>T
2023-03-15	W42KTP1503	MN908947.3	27915	G	T	0	0	GGA	G	16	70	TGA	*	1	16	3.33e-09	54	TRUE	cds-QHD43422.1	HIGH	NONSENSE	STOP-GAINED	ORF8	Gga/Tga	G8*	ORF8	G>T
2023-03-15	W42BRT1503	MN908947.3	28271	A	T	0	0	NA	NA	429	63	NA	NA	1	429	3.82e-257	-366	TRUE	NA	.	.	.	.	.	.	.
2023-03-15	W42BRT1503	MN908947.3	28311	C	T	0	0	CCC	P	374	59	CTC	L	1	374	4.63e-224	-315	TRUE	cds-QHD43423.2	MODERATE	MISSENSE	NON_SYNONYMOUS-CODING	N	cCc/cTc	P13L	N	C>T
2023-03-15	W42BRT1503	MN908947.3	28361	G	-GAGAACGCA	238	50	NA	NA	148	20	NA	NA	0.619247	239	4.37e-34	-219	TRUE	NA	MODERATE	NONE	CODON-DELETION	N	gGAGAACGCAgt/ggt	ERS31	N	GGAGAACGCA>G
2023-03-15	W42BRT1503	MN908947.3	28363	A	T	1	73	GGA	G	11	36	GGT	G	0.916667	12	6.22e-17	24	TRUE	cds-QHD43423.2	LOW	SILENT	SYNONYMOUS-CODING	N	ggA/ggT	G30	N	A>T
2023-03-15	W42BRT1503	MN908947.3	28881	G	A	0	0	AGG	R	14	52	AAG	K	1	14	4.99e-08	38	TRUE	cds-QHD43423.2	MODERATE	MISSENSE	NON_SYNONYMOUS-CODING	N	aGg/aAg	R203K	N	G>A
2023-03-15	W42BRT1503	MN908947.3	28882	G	A	0	0	AGG	R	14	51	AGA	R	1	14	4.99e-08	37	TRUE	cds-QHD43423.2	LOW	SILENT	SYNONYMOUS-CODING	N	agG/agA	R203	N	G>A
2023-03-15	W42BRT1503	MN908947.3	28883	G	C	0	0	GGA	G	14	51	CGA	R	1	14	4.99e-08	37	TRUE	cds-QHD43423.2	MODERATE	MISSENSE	NON_SYNONYMOUS-CODING	N	Gga/Cga	G204R	N	G>C
2023-03-15	W42BRT1503	MN908947.3	29510	A	C	0	0	AGT	S	96	50	CGT	R	1	96	5.54e-57	-46	TRUE	cds-QHD43423.2	MODERATE	MISSENSE	NON_SYNONYMOUS-CODING	N	Agt/Cgt	S413R	N	A>C
2023-03-16	W43BRT1603	MN908947.3	507	A	-TGGTCATGTTATGGT	973	58	NA	NA	751	20	NA	NA	0.77184	973	5.89e-163	-953	TRUE	NA	MODERATE	NONE	CODON-DELETION	ORF1ab	tggtcatgttatggt/	GHVMV82	nsp1	ATGGTCATGTTATGGT>A
2023-03-16	W43BRT1603	MN908947.3	522	T	A	0	0	GTT	V	3	38	GAT	D	1	3	9.4e-09	35	TRUE	cds-QHD43415.1	MODERATE	MISSENSE	NON_SYNONYMOUS-CODING	ORF1ab	gGt/gAt	V86D	nsp1	G>A
2023-03-16	W43BRT1603	MN908947.3	553	G	T	0	0	CAG	Q	1118	56	CAT	H	0.999106	1119	0	-1060	TRUE	cds-QHD43415.1	MODERATE	MISSENSE	NON_SYNONYMOUS-CODING	ORF1ab	caG/caT	Q96H	nsp1	G>T
2023-03-16	W43BRT1603	MN908947.3	670	T	G	0	0	AGT	S	596	53	AGG	R	1	596	0	-543	TRUE	cds-QHD43415.1	MODERATE	MISSENSE	NON_SYNONYMOUS-CODING	ORF1ab	agT/agG	S135R	nsp1	T>G
2023-03-16	W43BRT1603	MN908947.3	2015	A	G	7	42	ATG	M	32	59	GTG	V	0.820513	39	3.33e-15	20	TRUE	cds-QHD43415.1	MODERATE	MISSENSE	NON_SYNONYMOUS-CODING	ORF1ab	Atg/Gtg	M404V	nsp2	A>G
2023-03-16	W43BRT1603	MN908947.3	3037	C	T	0	0	TTC	F	17	63	TTT	F	1	17	8.57e-10	46	TRUE	cds-QHD43415.1	LOW	SILENT	SYNONYMOUS-CODING	ORF1ab	ttC/ttT	F106	nsp3	C>T
2023-03-16	W43BRT1603	MN908947.3	3486	C	T	1	72	GCC	A	230	57	GTC	V	0.995671	231	1.05e-135	-174	TRUE	cds-QHD43415.1	MODERATE	MISSENSE	NON_SYNONYMOUS-CODING	ORF1ab	gCc/gTc	A256V	nsp3	C>T
2023-03-16	W43BRT1603	MN908947.3	4136	G	A	0	0	GTT	V	25	62	ATT	I	1	25	1.58e-14	37	TRUE	cds-QHD43415.1	MODERATE	MISSENSE	NON_SYNONYMOUS-CODING	ORF1ab	Gtt/Att	V473I	nsp3	G>A
2023-03-16	W43BRT1603	MN908947.3	4184	G	A	0	0	GGT	G	22	59	AGT	S	1	22	9.51e-13	37	TRUE	cds-QHD43415.1	MODERATE	MISSENSE	NON_SYNONYMOUS-CODING	ORF1ab	Ggt/Agt	G489S	nsp3	G>A
2023-03-16	W43BRT1603	MN908947.3	4321	C	T	0	0	GCC	A	7	60	GCT	A	1	7	0.000582751	53	TRUE	cds-QHD43415.1	MODERATE	MISSENSE	NON_SYNONYMOUS-CODING	ORF1ab	gcC/gcT	A534	nsp3	C>T
2023-03-16	W43BRT1603	MN908947.3	4668	C	T	0	0	TCT	S	84	49	TTT	F	1	84	8.7e-50	-35	TRUE	cds-QHD43415.1	MODERATE	MISSENSE	NON_SYNONYMOUS-CODING	ORF1ab	tCt/tTt	S650F	nsp3	C>T
2023-03-16	W43BRT1603	MN908947.3	5183	C	T	115	60	CCT	P	201	60	TCT	S	0.636076	316	4.26e-82	-256	TRUE	cds-QHD43415.1	MODERATE	MISSENSE	NON_SYNONYMOUS-CODING	ORF1ab	Cct/Tct	P822S	nsp3	C>T
2023-03-16	W43BRT1603	MN908947.3	5720	G	A	61	70	GGT	G	17	64	AGT	S	0.217949	78	3.22e-06	-14	TRUE	cds-QHD43415.1	MODERATE	MISSENSE	NON_SYNONYMOUS-CODING	ORF1ab	Ggt/Agt	G1001S	nsp3	G>A
2023-03-16	W43BRT1603	MN908947.3	7957	T	C	0	0	CTT	L	377	56	CTC	L	1	377	7.27e-226	-321	TRUE	cds-QHD43415.1	LOW	SILENT	SYNONYMOUS-CODING	ORF1ab	ctT/ctC	L1685	nsp3	T>C
2023-03-16	W43BRT1603	MN908947.3	9154	A	G	163	56	CAA	Q	158	57	CAG	Q	0.492212	321	1.73e-59	-264	TRUE	cds-QHD43415.1	LOW	SILENT	SYNONYMOUS-CODING	ORF1ab	caA/caG	Q200	nsp4	A>G
2023-03-16	W43BRT1603	MN908947.3	9532	C	T	0	0	TTC	F	733	58	TTT	F	1	733	0	-675	TRUE	cds-QHD43415.1	LOW	SILENT	SYNONYMOUS-CODING	ORF1ab	ttC/ttT	F326	nsp4	C>T
2023-03-16	W43BRT1603	MN908947.3	9534	C	T	1	38	ACT	T	776	58	ATT	I	0.998713	777	0	-719	TRUE	cds-QHD43415.1	MODERATE	MISSENSE	NON_SYNONYMOUS-CODING	ORF1ab	aCt/aTt	T327I	nsp4	C>T
2023-03-16	W43BRT1603	MN908947.3	9866	C	T	0	0	CTT	L	46	65	TTT	F	1	46	4.87e-27	19	TRUE	cds-QHD43415.1	MODERATE	MISSENSE	NON_SYNONYMOUS-CODING	ORF1ab	Ctt/Ttt	L438F	nsp4	C>T
2023-03-16	W43BRT1603	MN908947.3	10029	C	T	0	0	ACC	T	51	58	ATC	I	1	51	5e-30	7	TRUE	cds-QHD43415.1	MODERATE	MISSENSE	NON_SYNONYMOUS-CODING	ORF1ab	aCc/aTc	T492I	nsp4	C>T
2023-03-16	W43BRT1603	MN908947.3	10198	C	T	0	0	GAC	D	908	59	GAT	D	1	908	0	-849	TRUE	cds-QHD43415.1	LOW	SILENT	SYNONYMOUS-CODING	ORF1ab	gaC/gaT	D48	Mpro	C>T
2023-03-16	W43BRT1603	MN908947.3	10447	G	A	0	0	AGG	R	534	57	AGA	R	1	534	0	-477	TRUE	cds-QHD43415.1	LOW	SILENT	SYNONYMOUS-CODING	ORF1ab	agG/agA	R131	Mpro	G>A
2023-03-16	W43BRT1603	MN908947.3	10449	C	A	0	0	CCC	P	526	56	CAC	H	1	526	0	-470	TRUE	cds-QHD43415.1	MODERATE	MISSENSE	NON_SYNONYMOUS-CODING	ORF1ab	cCc/cAc	P132H	Mpro	C>A
2023-03-16	W43BRT1603	MN908947.3	11287	G	-TCTGGTTTT	112	60	NA	NA	92	20	NA	NA	0.821429	112	1.21e-20	-92	TRUE	NA	MODERATE	NONE	CODON-DELETION	ORF1ab	tctggtttt/	SGF106	nsp6	GTCTGGTTTT>G
2023-03-16	W43BRT1603	MN908947.3	11288	T	A	0	0	TCT	S	1	33	ACT	T	1	1	0.00980392	32	TRUE	cds-QHD43415.1	MODERATE	MISSENSE	NON_SYNONYMOUS-CODING	ORF1ab	Tct/Act	S106T	nsp6	T>A
2023-03-16	W43BRT1603	MN908947.3	11291	G	A	0	0	GGT	G	1	71	AGT	S	1	1	0.00980392	70	TRUE	cds-QHD43415.1	MODERATE	MISSENSE	NON_SYNONYMOUS-CODING	ORF1ab	Ggt/Agt	G107S	nsp6	G>A
2023-03-16	W43BRT1603	MN908947.3	11296	T	G	0	0	TTT	F	1	76	TTG	L	1	1	0.00980392	75	TRUE	cds-QHD43415.1	MODERATE	MISSENSE	NON_SYNONYMOUS-CODING	ORF1ab	ttT/ttG	F108L	nsp6	T>G
2023-03-16	W43BRT1603	MN908947.3	11333	G	T	324	55	GTG	V	285	50	TTG	L	0.46798	609	1.55e-105	-559	TRUE	cds-QHD43415.1	MODERATE	MISSENSE	NON_SYNONYMOUS-CODING	ORF1ab	Gtg/Ttg	V121L	nsp6	G>T
2023-03-16	W43BRT1603	MN908947.3	11674	C	T	214	51	TAC	Y	274	52	TAT	Y	0.561475	488	8.25e-107	-436	TRUE	cds-QHD43415.1	LOW	SILENT	SYNONYMOUS-CODING	ORF1ab	taC/taT	Y234	nsp6	C>T
2023-03-16	W43BRT1603	MN908947.3	12880	C	T	0	0	ATC	I	225	57	ATT	I	1	225	1.83e-134	-168	TRUE	cds-QHD43415.1	LOW	SILENT	SYNONYMOUS-CODING	ORF1ab	atC/atT	I65	nsp9	C>T
2023-03-16	W43BRT1603	MN908947.3	13786	C	T	169	49	CGT	R	8	38	TGT	C	0.0451977	177	0.00368629	-139	TRUE	cds-QHD43415.1	MODERATE	MISSENSE	NON_SYNONYMOUS-CODING	ORF1ab	Cgt/Tgt	R116C	RdRp	C>T
2023-03-16	W43BRT1603	MN908947.3	13791	A	C	171	49	CAA	Q	13	46	CAC	H	0.0706522	184	0.000101607	-138	TRUE	cds-QHD43415.1	MODERATE	MISSENSE	NON_SYNONYMOUS-CODING	ORF1ab	caA/caC	Q117H	RdRp	A>C
2023-03-16	W43BRT1603	MN908947.3	14068	C	T	126	56	CAA	Q	101	60	TAA	*	0.444934	227	2.6e-37	-167	TRUE	cds-QHD43415.1	HIGH	NONSENSE	STOP-GAINED	ORF1ab	Caa/Taag	Q210*	RdRp	C>T
2023-03-16	W43BRT1603	MN908947.3	14408	C	T	0	0	CCT	P	124	57	CTT	L	1	124	8.74e-74	-67	TRUE	cds-QHD43415.1	MODERATE	MISSENSE	NON_SYNONYMOUS-CODING	ORF1ab	cCt/cTt	P323L	RdRp	C>T
2023-03-16	W43BRT1603	MN908947.3	15714	C	T	0	0	CTC	L	1145	58	CTT	L	1	1145	0	-1090	TRUE	cds-QHD43415.1	LOW	SILENT	SYNONYMOUS-CODING	ORF1ab	ctC/ctT	L758	RdRp	C>T
2023-03-16	W43BRT1603	MN908947.3	16342	T	C	337	61	TCA	S	106	57	CCA	P	0.239278	443	1.1e-35	-386	TRUE	cds-QHD43415.1	MODERATE	MISSENSE	NON_SYNONYMOUS-CODING	ORF1ab	Tca/Cca	S36P	nsp13	T>C
2023-03-16	W43BRT1603	MN908947.3	17410	C	T	0	0	CGT	R	867	61	TGT	C	1	867	0	-806	TRUE	cds-QHD43415.1	MODERATE	MISSENSE	NON_SYNONYMOUS-CODING	ORF1ab	Cgt/Tgt	R392C	nsp13	C>T
2023-03-16	W43BRT1603	MN908947.3	18583	G	A	0	0	GTA	V	36	51	ATA	I	1	36	4.52e-21	15	TRUE	cds-QHD43415.1	MODERATE	MISSENSE	NON_SYNONYMOUS-CODING	ORF1ab	Gta/Ata	V182I	nsp14	G>A
2023-03-16	W43BRT1603	MN908947.3	19955	C	T	0	0	ACT	T	193	62	ATT	I	1	193	3.13e-115	-131	TRUE	cds-QHD43415.1	MODERATE	MISSENSE	NON_SYNONYMOUS-CODING	ORF1ab	aCt/aTt	T112I	nsp15	C>T
2023-03-16	W43BRT1603	MN908947.3	20055	A	G	0	0	GAA	E	181	51	GAG	E	1	181	5.08e-108	-130	TRUE	cds-QHD43415.1	LOW	SILENT	SYNONYMOUS-CODING	ORF1ab	gaA/gaG	E145	nsp15	A>G
2023-03-16	W43BRT1603	MN908947.3	20741	A	G	13	52	CAA	Q	40	56	CGA	R	0.754717	53	5.24e-18	3	TRUE	cds-QHD43415.1	MODERATE	MISSENSE	NON_SYNONYMOUS-CODING	ORF1ab	cAa/cGa	Q28R	Ethyltr_2	A>G
2023-03-16	W43BRT1603	MN908947.3	21618	C	T	0	0	ACA	T	155	72	ATA	I	1	155	2.12e-92	-83	TRUE	cds-QHD43416.1	MODERATE	MISSENSE	NON_SYNONYMOUS-CODING	S	aCa/aTa	T19I	S	C>T
2023-03-16	W43BRT1603	MN908947.3	21632	T	-TACCCCCTG	145	71	NA	NA	129	20	NA	NA	0.883562	146	6.42e-29	-126	TRUE	NA	HIGH	NONE	CODON-CHANGE-PLUS-CODON-DELETION+FRAME_SHIFT	S	tTACCCCCTGca/tca	LPP24S	S	TTACCCCCTG>T
2023-03-16	W43BRT1603	MN908947.3	21641	G	T	0	0	GCA	A	1	39	TCA	S	0.5	2	0.00763359	37	TRUE	cds-QHD43416.1	MODERATE	MISSENSE	NON_SYNONYMOUS-CODING	S	Gca/Tca	A26S	S	G>T
2023-03-16	W43BRT1603	MN908947.3	21987	G	A	0	0	GGT	G	9	66	GAT	D	1	9	4.11e-05	57	TRUE	cds-QHD43416.1	MODERATE	MISSENSE	NON_SYNONYMOUS-CODING	S	gGt/gAt	G142D	S	G>A
2023-03-16	W43BRT1603	MN908947.3	22001	A	G	0	0	AAA	K	9	67	GAA	E	1	9	4.11e-05	58	TRUE	cds-QHD43416.1	MODERATE	MISSENSE	NON_SYNONYMOUS-CODING	S	Aaa/Gaa	K147E	S	A>G
2023-03-16	W43BRT1603	MN908947.3	22016	T	C	0	0	TGG	W	7	66	CGG	R	1	7	0.000582751	59	TRUE	cds-QHD43416.1	MODERATE	MISSENSE	NON_SYNONYMOUS-CODING	S	Tgg/Cgg	W152R	S	T>C
2023-03-16	W43BRT1603	MN908947.3	22033	C	A	0	0	TTC	F	8	53	TTA	L	1	8	0.0001554	45	TRUE	cds-QHD43416.1	MODERATE	MISSENSE	NON_SYNONYMOUS-CODING	S	ttC/ttA	F157L	S	C>A
2023-03-16	W43BRT1603	MN908947.3	22122	A	C	0	0	AAA	K	336	54	ACA	T	1	336	3.32e-201	-282	TRUE	cds-QHD43416.1	MODERATE	MISSENSE	NON_SYNONYMOUS-CODING	S	aAa/aCa	K187T	S	A>C
2023-03-16	W43BRT1603	MN908947.3	22190	A	G	0	0	ATT	I	894	57	GTT	V	1	894	0	-837	TRUE	cds-QHD43416.1	MODERATE	MISSENSE	NON_SYNONYMOUS-CODING	S	Att/Gtt	I210V	S	A>G
2023-03-16	W43BRT1603	MN908947.3	22200	T	G	0	0	GTG	V	930	56	GGG	G	1	930	0	-874	TRUE	cds-QHD43416.1	MODERATE	MISSENSE	NON_SYNONYMOUS-CODING	S	gTg/gGg	V213G	S	T>G
2023-03-16	W43BRT1603	MN908947.3	22218	G	-T	1040	57	NA	NA	26	20	NA	NA	0.024976	1041	0.00657444	-1020	TRUE	NA	HIGH	NONE	FRAME_SHIFT	S	gTt/gtt	S221R	S	GT>G
2023-03-16	W43BRT1603	MN908947.3	22331	G	A	0	0	GGT	G	1141	60	AGT	S	1	1141	0	-1080	TRUE	cds-QHD43416.1	MODERATE	MISSENSE	NON_SYNONYMOUS-CODING	S	Ggt/Agt	G257S	S	G>A
2023-03-16	W43BRT1603	MN908947.3	22992	G	A	0	0	AGC	S	13	58	AAC	N	1	13	1.92e-07	45	TRUE	cds-QHD43416.1	MODERATE	MISSENSE	NON_SYNONYMOUS-CODING	S	aGc/aAc	S477N	S	G>A
2023-03-16	W43BRT1603	MN908947.3	22995	C	A	0	0	ACA	T	13	58	AAA	K	1	13	1.92e-07	45	TRUE	cds-QHD43416.1	MODERATE	MISSENSE	NON_SYNONYMOUS-CODING	S	aCa/aGa	T478K	S	C>G
2023-03-16	W43BRT1603	MN908947.3	23013	A	C	0	0	GAA	E	14	63	GCA	A	0.933333	15	2.49e-08	48	TRUE	cds-QHD43416.1	MODERATE	MISSENSE	NON_SYNONYMOUS-CODING	S	gAa/gCa	E484A	S	A>C
2023-03-16	W43BRT1603	MN908947.3	23019	T	C	0	0	TTT	F	17	58	TCT	S	1	17	8.57e-10	41	TRUE	cds-QHD43416.1	MODERATE	MISSENSE	NON_SYNONYMOUS-CODING	S	tTt/tCt	F486S	S	T>C
2023-03-16	W43BRT1603	MN908947.3	23042	T	C	6	63	TCA	S	10	57	CCA	P	0.625	16	0.000180555	41	TRUE	cds-QHD43416.1	MODERATE	MISSENSE	NON_SYNONYMOUS-CODING	S	Tca/Cca	S494P	S	T>C
2023-03-16	W43BRT1603	MN908947.3	23055	A	G	0	0	CAA	Q	19	59	CGA	R	1	19	5.66e-11	40	TRUE	cds-QHD43416.1	MODERATE	MISSENSE	NON_SYNONYMOUS-CODING	S	cAa/cGa	Q498R	S	A>G
2023-03-16	W43BRT1603	MN908947.3	23063	A	T	0	0	AAT	N	19	60	TAT	Y	1	19	5.66e-11	41	TRUE	cds-QHD43416.1	MODERATE	MISSENSE	NON_SYNONYMOUS-CODING	S	Aat/Tat	N501Y	S	A>T
2023-03-16	W43BRT1603	MN908947.3	23075	T	C	0	0	TAC	Y	21	54	CAC	H	1	21	3.72e-12	33	TRUE	cds-QHD43416.1	MODERATE	MISSENSE	NON_SYNONYMOUS-CODING	S	Tac/Cac	Y505H	S	T>C
2023-03-16	W43BRT1603	MN908947.3	23086	C	T	0	0	TAC	Y	19	56	TAT	Y	1	19	5.66e-11	37	TRUE	cds-QHD43416.1	LOW	SILENT	SYNONYMOUS-CODING	S	taC/taT	Y508	S	C>T
2023-03-16	W43BRT1603	MN908947.3	23403	A	G	0	0	GAT	D	664	59	GGT	G	1	664	0	-605	TRUE	cds-QHD43416.1	MODERATE	MISSENSE	NON_SYNONYMOUS-CODING	S	gAt/gGt	D614G	S	A>G
2023-03-16	W43BRT1603	MN908947.3	23525	C	T	0	0	CAT	H	604	61	TAT	Y	1	604	0	-543	TRUE	cds-QHD43416.1	MODERATE	MISSENSE	NON_SYNONYMOUS-CODING	S	Cat/Tat	H655Y	S	C>T
2023-03-16	W43BRT1603	MN908947.3	23599	T	G	0	0	AAT	N	281	57	AAG	K	1	281	3.94e-168	-224	TRUE	cds-QHD43416.1	MODERATE	MISSENSE	NON_SYNONYMOUS-CODING	S	aaT/aaG	N679K	S	T>G
2023-03-16	W43BRT1603	MN908947.3	23604	C	A	0	0	CCT	P	225	57	CAT	H	1	225	1.83e-134	-168	TRUE	cds-QHD43416.1	MODERATE	MISSENSE	NON_SYNONYMOUS-CODING	S	cCt/cAt	P681H	S	C>A
2023-03-16	W43BRT1603	MN908947.3	24424	A	T	0	0	CAA	Q	29	52	CAT	H	1	29	6.65e-17	23	TRUE	cds-QHD43416.1	MODERATE	MISSENSE	NON_SYNONYMOUS-CODING	S	caA/caT	Q954H	S	A>T
2023-03-16	W43BRT1603	MN908947.3	24469	T	A	3	20	AAT	N	363	56	AAA	K	0.991803	366	2.47e-212	-310	TRUE	cds-QHD43416.1	MODERATE	MISSENSE	NON_SYNONYMOUS-CODING	S	aaT/aaA	N969K	S	T>A
2023-03-16	W43BRT1603	MN908947.3	25000	C	T	0	0	GAC	D	10	69	GAT	D	1	10	1.08e-05	59	TRUE	cds-QHD43416.1	MODERATE	MISSENSE	NON_SYNONYMOUS-CODING	S	gaC/gaT	D1146D	S	C>T
2023-03-16	W43BRT1603	MN908947.3	25416	C	T	0	0	TTC	F	116	57	TTT	F	1	116	5.54e-69	-59	TRUE	cds-QHD43417.1	LOW	SILENT	SYNONYMOUS-CODING	ORF3a	ttC/ttT	F8	ORF3a	C>T
2023-03-16	W43BRT1603	MN908947.3	25584	C	T	0	0	ACC	T	46	66	ACT	T	1	46	4.87e-27	20	TRUE	cds-QHD43417.1	LOW	SILENT	SYNONYMOUS-CODING	ORF3a	acC/acT	T64	ORF3a	C>T
2023-03-16	W43BRT1603	MN908947.3	25710	C	T	10	49	CTC	L	42	55	CTT	L	0.807692	52	1.14e-19	3	TRUE	cds-QHD43417.1	LOW	SILENT	SYNONYMOUS-CODING	ORF3a	ctC/ctT	L106	ORF3a	C>T
2023-03-16	W43BRT1603	MN908947.3	26060	C	T	0	0	ACT	T	428	56	ATT	I	1	428	1.53e-256	-372	TRUE	cds-QHD43417.1	MODERATE	MISSENSE	NON_SYNONYMOUS-CODING	ORF3a	aCt/aTt	T223I	ORF3a	C>T
2023-03-16	W43BRT1603	MN908947.3	26169	A	-ATG	466	58	NA	NA	50	20	NA	NA	0.107296	466	7.27e-11	-446	TRUE	NA	MODERATE	NONE	CODON-DELETION	ORF3a	atg/	M260	ORF3a	AATG>A
2023-03-16	W43BRT1603	MN908947.3	26270	C	T	0	0	ACA	T	436	60	ATA	I	1	436	2.35e-261	-376	TRUE	cds-QHD43418.1	MODERATE	MISSENSE	NON_SYNONYMOUS-CODING	E	aCa/aTa	T9I	E	C>T
2023-03-16	W43BRT1603	MN908947.3	26275	A	G	0	0	ACG	T	420	59	GCG	A	1	420	9.91e-252	-361	TRUE	cds-QHD43418.1	MODERATE	MISSENSE	NON_SYNONYMOUS-CODING	E	Acg/Gcg	T11A	E	A>G
2023-03-16	W43BRT1603	MN908947.3	26709	G	A	0	0	GCT	A	63	69	ACT	T	1	63	3.31e-37	6	TRUE	cds-QHD43419.1	MODERATE	MISSENSE	NON_SYNONYMOUS-CODING	M	Gct/Act	A63T	M	G>A
2023-03-16	W43BRT1603	MN908947.3	26858	C	T	0	0	TTC	F	28	56	TTT	F	1	28	2.61e-16	28	TRUE	cds-QHD43419.1	LOW	SILENT	SYNONYMOUS-CODING	M	ttC/ttT	F112	M	C>T
2023-03-16	W43BRT1603	MN908947.3	27259	A	C	0	0	AGG	R	38	54	CGG	R	1	38	2.9e-22	16	TRUE	cds-QHD43420.1	MODERATE	MISSENSE	NON_SYNONYMOUS-CODING	ORF6	Agg/Cgg	R20R	ORF6	A>C
2023-03-16	W43BRT1603	MN908947.3	27382	G	C	0	0	GAT	D	56	44	CAT	H	1	56	5.12e-33	-12	TRUE	cds-QHD43420.1	MODERATE	MISSENSE	NON_SYNONYMOUS-CODING	ORF6	Gat/Cat	D61H	ORF6	G>C
2023-03-16	W43BRT1603	MN908947.3	27383	A	T	0	0	GAT	D	56	44	GTT	V	1	56	5.12e-33	-12	TRUE	cds-QHD43420.1	MODERATE	MISSENSE	NON_SYNONYMOUS-CODING	ORF6	gAt/gTt	D61V	ORF6	A>T
2023-03-16	W43BRT1603	MN908947.3	27384	T	C	0	0	GAT	D	56	44	GAC	D	1	56	5.12e-33	-12	TRUE	cds-QHD43420.1	LOW	SILENT	SYNONYMOUS-CODING	ORF6	gaT/gaC	D61	ORF6	T>C
2023-03-16	W43BRT1603	MN908947.3	27400	A	T	0	0	ATT	I	6	36	TTT	F	1	6	0.0021645	30	TRUE	cds-QHD43421.1	MODERATE	MISSENSE	NON_SYNONYMOUS-CODING	ORF7a	Att/Ttt	I3F	ORF7a	A>T
2023-03-16	W43BRT1603	MN908947.3	27494	C	T	20	55	CCT	P	8	45	CTT	L	0.285714	28	0.00255272	17	TRUE	cds-QHD43421.1	MODERATE	MISSENSE	NON_SYNONYMOUS-CODING	ORF7a	cCt/cTt	P34L	ORF7a	C>T
2023-03-16	W43BRT1603	MN908947.3	27807	C	T	0	0	NA	NA	55	49	NA	NA	1	55	2.03e-32	-6	TRUE	NA	LOW	SILENT	SYNONYMOUS-CODING	ORF7b	Cta/Tta	L18	ORF7b	C>T
2023-03-16	W43BRT1603	MN908947.3	27915	G	T	77	50	GGA	G	144	63	TGA	*	0.651584	221	1.6e-59	-158	TRUE	cds-QHD43422.1	HIGH	NONSENSE	STOP-GAINED	ORF8	Gga/Tga	G8*	ORF8	G>T
2023-03-16	W43BRT1603	MN908947.3	28072	T	A	1958	59	TTG	L	44	53	TAG	*	0.021978	2002	4.53e-14	-1950	TRUE	cds-QHD43422.1	HIGH	NONSENSE	STOP-GAINED	ORF8	tTg/tAg	L60*	ORF8	T>A
2023-03-16	W43BRT1603	MN908947.3	28266	A	G	2413	60	NA	NA	12	49	NA	NA	0.00494845	2425	0.00024143	-2380	TRUE	NA	.	.	.	.	.	.	.
2023-03-16	W43BRT1603	MN908947.3	28271	A	T	2	39	NA	NA	2485	61	NA	NA	0.999196	2487	0	-2430	TRUE	NA	.	.	.	.	.	.	.
2023-03-16	W43BRT1603	MN908947.3	28297	T	C	1924	57	AAT	N	349	57	AAC	N	0.153542	2273	4.84e-112	-2220	TRUE	cds-QHD43423.2	LOW	SILENT	SYNONYMOUS-CODING	N	aaT/aaC	N8	N	T>C
2023-03-16	W43BRT1603	MN908947.3	28311	C	T	1	38	CCC	P	2121	57	CTC	L	0.999529	2122	0	-2070	TRUE	cds-QHD43423.2	MODERATE	MISSENSE	NON_SYNONYMOUS-CODING	N	cCc/cTc	P13L	N	C>T
2023-03-16	W43BRT1603	MN908947.3	28361	G	-GAGAACGCA	1416	51	NA	NA	901	20	NA	NA	0.634061	1421	1.97e-198	-1400	TRUE	NA	MODERATE	NONE	CODON-DELETION	N	gGAGAACGCAgt/ggt	ERS31	N	GGAGAACGCA>G
2023-03-16	W43BRT1603	MN908947.3	28363	A	T	0	0	GGA	G	37	41	GGT	G	1	37	9.2e-69	4	TRUE	cds-QHD43423.2	LOW	SILENT	SYNONYMOUS-CODING	N	ggA/ggT	G30	N	A>T
2023-03-16	W43BRT1603	MN908947.3	28370	A	G	4	34	AGT	S	3	45	GGT	G	0.428571	7	2.34e-07	38	TRUE	cds-QHD43423.2	MODERATE	MISSENSE	NON_SYNONYMOUS-CODING	N	Agt/Ggt	S33G	N	A>G
2023-03-16	W43BRT1603	MN908947.3	28724	C	T	2135	59	CCT	P	22	52	TCT	S	0.0101994	2157	2.27e-07	-2110	TRUE	cds-QHD43423.2	MODERATE	MISSENSE	NON_SYNONYMOUS-CODING	N	Cct/Tct	P151S	N	C>T
2023-03-16	W43BRT1603	MN908947.3	28737	C	T	660	59	GCT	A	1499	61	GTT	V	0.693981	2160	0	-2100	TRUE	cds-QHD43423.2	MODERATE	MISSENSE	NON_SYNONYMOUS-CODING	N	gCt/gTt	A155V	N	C>T
2023-03-16	W43BRT1603	MN908947.3	28881	G	A	0	0	AGG	R	742	53	AAG	K	1	742	0	-689	TRUE	cds-QHD43423.2	MODERATE	MISSENSE	NON_SYNONYMOUS-CODING	N	aGg/aAg	R203K	N	G>A
2023-03-16	W43BRT1603	MN908947.3	28882	G	A	0	0	AGG	R	738	51	AGA	R	1	738	0	-687	TRUE	cds-QHD43423.2	LOW	SILENT	SYNONYMOUS-CODING	N	agG/agA	R203	N	G>A
2023-03-16	W43BRT1603	MN908947.3	28883	G	C	0	0	GGA	G	741	52	CGA	R	1	741	0	-689	TRUE	cds-QHD43423.2	MODERATE	MISSENSE	NON_SYNONYMOUS-CODING	N	Gga/Cga	G204R	N	G>C
2023-03-16	W43BRT1603	MN908947.3	29072	G	A	93	60	GCA	A	320	63	ACA	T	0.774818	413	4.2e-144	-350	TRUE	cds-QHD43423.2	MODERATE	MISSENSE	NON_SYNONYMOUS-CODING	N	Gca/Aca	A267T	N	G>A
2023-03-16	W43BRT1603	MN908947.3	29098	C	T	77	62	GGC	G	301	61	GGT	G	0.796296	378	5.25e-138	-317	TRUE	cds-QHD43423.2	LOW	SILENT	SYNONYMOUS-CODING	N	ggC/ggT	G275	N	C>T
2023-03-16	W43BRT1603	MN908947.3	29342	A	C	1151	55	ATT	I	199	50	CTT	L	0.147407	1350	5.06e-64	-1300	TRUE	cds-QHD43423.2	MODERATE	MISSENSE	NON_SYNONYMOUS-CODING	N	Att/Ctt	I357L	N	A>C
2023-03-16	W43BRT1603	MN908947.3	29510	A	C	0	0	AGT	S	432	49	CGT	R	1	432	5.99e-259	-383	TRUE	cds-QHD43423.2	MODERATE	MISSENSE	NON_SYNONYMOUS-CODING	N	Agt/Cgt	S413R	N	A>C
2023-03-22	W52KTP2203	MN908947.3	405	A	G	0	0	AAA	K	75	58	AGA	R	1	75	2.15e-44	-17	TRUE	cds-QHD43415.1	MODERATE	MISSENSE	NON_SYNONYMOUS-CODING	ORF1ab	aAa/aGa	K47R	nsp1	A>G
2023-03-22	W52KTP2203	MN908947.3	583	C	T	0	0	GTC	V	87	57	GTT	V	1	87	1.38e-51	-30	TRUE	cds-QHD43415.1	LOW	SILENT	SYNONYMOUS-CODING	ORF1ab	gtC/gtT	V106	nsp1	C>T
2023-03-22	W52KTP2203	MN908947.3	670	T	G	0	0	AGT	S	51	55	AGG	R	1	51	5e-30	4	TRUE	cds-QHD43415.1	MODERATE	MISSENSE	NON_SYNONYMOUS-CODING	ORF1ab	agT/agG	S135R	nsp1	T>G
2023-03-22	W52KTP2203	MN908947.3	4184	G	A	0	0	GGT	G	9	69	AGT	S	1	9	4.11e-05	60	TRUE	cds-QHD43415.1	MODERATE	MISSENSE	NON_SYNONYMOUS-CODING	ORF1ab	Ggt/Agt	G489S	nsp3	G>A
2023-03-22	W52KTP2203	MN908947.3	9866	C	T	0	0	CTT	L	10	69	TTT	F	1	10	1.08e-05	59	TRUE	cds-QHD43415.1	MODERATE	MISSENSE	NON_SYNONYMOUS-CODING	ORF1ab	Ctt/Ttt	L438F	nsp4	C>T
2023-03-22	W52KTP2203	MN908947.3	10029	C	T	0	0	ACC	T	14	60	ATC	I	1	14	4.99e-08	46	TRUE	cds-QHD43415.1	MODERATE	MISSENSE	NON_SYNONYMOUS-CODING	ORF1ab	aCc/aTc	T492I	nsp4	C>T
2023-03-22	W52KTP2203	MN908947.3	12880	C	T	0	0	ATC	I	11	65	ATT	I	1	11	2.84e-06	54	TRUE	cds-QHD43415.1	LOW	SILENT	SYNONYMOUS-CODING	ORF1ab	atC/atT	I65	nsp9	C>T
2023-03-22	W52KTP2203	MN908947.3	29485	C	A	0	0	TCC	S	81	56	TCA	S	1	81	5.47e-48	-25	TRUE	cds-QHD43423.2	LOW	SILENT	SYNONYMOUS-CODING	N	tcC/tcA	S404	N	C>A
2023-03-22	W52KTP2203	MN908947.3	29510	A	C	0	0	AGT	S	53	51	CGT	R	1	53	3.19e-31	-2	TRUE	cds-QHD43423.2	MODERATE	MISSENSE	NON_SYNONYMOUS-CODING	N	Agt/Cgt	S413R	N	A>C
2023-03-23	W53BTP2303	MN908947.3	16342	T	C	0	0	TCA	S	22	67	CCA	P	1	22	9.51e-13	45	TRUE	cds-QHD43415.1	MODERATE	MISSENSE	NON_SYNONYMOUS-CODING	ORF1ab	Tca/Cca	S36P	nsp13	T>C
2023-03-23	W53BTP2303	MN908947.3	26060	C	T	0	0	ACT	T	16	56	ATT	I	1	16	3.33e-09	40	TRUE	cds-QHD43417.1	MODERATE	MISSENSE	NON_SYNONYMOUS-CODING	ORF3a	aCt/aTt	T223I	ORF3a	C>T
2023-03-23	W53BTP2303	MN908947.3	26270	C	T	0	0	ACA	T	16	57	ATA	I	1	16	3.33e-09	41	TRUE	cds-QHD43418.1	MODERATE	MISSENSE	NON_SYNONYMOUS-CODING	E	aCa/aTa	T9I	E	C>T
2023-03-23	W53BTP2303	MN908947.3	26275	A	G	0	0	ACG	T	15	55	GCG	A	1	15	1.29e-08	40	TRUE	cds-QHD43418.1	MODERATE	MISSENSE	NON_SYNONYMOUS-CODING	E	Acg/Gcg	T11A	E	A>G
2023-03-23	W53BTP2303	MN908947.3	28271	A	T	0	0	NA	NA	481	64	NA	NA	1	481	1.99e-288	-417	TRUE	NA	.	.	.	.	.	.	.
2023-03-23	W53BTP2303	MN908947.3	28311	C	T	0	0	CCC	P	407	61	CTC	L	1	407	6.55e-244	-346	TRUE	cds-QHD43423.2	MODERATE	MISSENSE	NON_SYNONYMOUS-CODING	N	cCc/cTc	P13L	N	C>T
2023-03-23	W53BTP2303	MN908947.3	28361	G	-GAGAACGCA	280	53	NA	NA	166	20	NA	NA	0.592857	280	1.12e-38	-260	TRUE	NA	MODERATE	NONE	CODON-DELETION	N	gGAGAACGCAgt/ggt	ERS31	N	GGAGAACGCA>G
2023-03-23	W53BTP2303	MN908947.3	28363	A	T	0	0	GGA	G	12	38	GGT	G	1	12	1.64e-19	26	TRUE	cds-QHD43423.2	LOW	SILENT	SYNONYMOUS-CODING	N	ggA/ggT	G30	N	A>T
2023-03-29	W62BTP2903	MN908947.3	405	A	G	0	0	AAA	K	181	58	AGA	R	1	181	5.08e-108	-123	TRUE	cds-QHD43415.1	MODERATE	MISSENSE	NON_SYNONYMOUS-CODING	ORF1ab	aAa/aGa	K47R	nsp1	A>G
2023-03-29	W62BTP2903	MN908947.3	513	A	-TGTTATGGT	210	61	NA	NA	181	20	NA	NA	0.861905	210	2.34e-39	-190	TRUE	NA	MODERATE	NONE	CODON-DELETION	ORF1ab	tgttatggt/	VMV84	nsp1	ATGTTATGGT>A
2023-03-29	W62BTP2903	MN908947.3	516	T	A	0	0	GTT	V	7	36	GAT	D	1	7	3.94e-13	29	TRUE	cds-QHD43415.1	MODERATE	MISSENSE	NON_SYNONYMOUS-CODING	ORF1ab	gTt/gAt	V84D	nsp1	T>A
2023-03-29	W62BTP2903	MN908947.3	522	T	+CA	2	53	NA	NA	2	20	NA	NA	0.0103627	193	0.000935442	-173	TRUE	NA	HIGH	NONE	FRAME_SHIFT	ORF1ab	gtt/gtCA	E87M	nsp1	GTT>GTCAT
2023-03-29	W62BTP2903	MN908947.3	670	T	G	0	0	AGT	S	122	56	AGG	R	1	122	1.39e-72	-66	TRUE	cds-QHD43415.1	MODERATE	MISSENSE	NON_SYNONYMOUS-CODING	ORF1ab	agT/agG	S135R	nsp1	T>G
2023-03-29	W62BTP2903	MN908947.3	15714	C	T	0	0	CTC	L	710	58	CTT	L	1	710	0	-652	TRUE	cds-QHD43415.1	LOW	SILENT	SYNONYMOUS-CODING	ORF1ab	ctC/ctT	L758	RdRp	C>T
2023-03-29	W62BTP2903	MN908947.3	15738	C	T	0	0	TTC	F	713	57	TTT	F	1	713	0	-656	TRUE	cds-QHD43415.1	LOW	SILENT	SYNONYMOUS-CODING	ORF1ab	ttC/ttT	F766	RdRp	C>T
2023-03-29	W62BTP2903	MN908947.3	25684	G	T	0	0	GCT	A	15	55	TCT	S	1	15	1.29e-08	40	TRUE	cds-QHD43417.1	MODERATE	MISSENSE	NON_SYNONYMOUS-CODING	ORF3a	Gct/Tct	A98S	ORF3a	G>T
2023-03-29	W62BTP2903	MN908947.3	27807	C	T	0	0	NA	NA	19	64	NA	NA	1	19	5.66e-11	45	TRUE	NA	LOW	SILENT	SYNONYMOUS-CODING	ORF7b	Cta/Tta	L18	ORF7b	C>T
2023-03-29	W62BTP2903	MN908947.3	27915	G	T	0	0	GGA	G	14	66	TGA	*	1	14	4.99e-08	52	TRUE	cds-QHD43422.1	HIGH	NONSENSE	STOP-GAINED	ORF8	Gga/Tga	G8*	ORF8	G>T
2023-03-29	W62BTP2903	MN908947.3	28271	A	T	0	0	NA	NA	536	62	NA	NA	1	536	0	-474	TRUE	NA	.	.	.	.	.	.	.
2023-03-29	W62BTP2903	MN908947.3	28311	C	T	0	0	CCC	P	450	60	CTC	L	1	450	8.9e-270	-390	TRUE	cds-QHD43423.2	MODERATE	MISSENSE	NON_SYNONYMOUS-CODING	N	cCc/cTc	P13L	N	C>T
2023-03-29	W62BTP2903	MN908947.3	28361	G	-GAGAACGCA	304	54	NA	NA	181	20	NA	NA	0.595395	304	7.55e-41	-284	TRUE	NA	MODERATE	NONE	CODON-DELETION	N	gGAGAACGCAgt/ggt	ERS31	N	GGAGAACGCA>G
2023-03-29	W62BTP2903	MN908947.3	28363	A	T	0	0	GGA	G	15	47	GGT	G	1	15	1.56e-23	32	TRUE	cds-QHD43423.2	LOW	SILENT	SYNONYMOUS-CODING	N	ggA/ggT	G30	N	A>T
2023-03-29	W62BTP2903	MN908947.3	29510	A	C	0	0	AGT	S	87	52	CGT	R	1	87	1.38e-51	-35	TRUE	cds-QHD43423.2	MODERATE	MISSENSE	NON_SYNONYMOUS-CODING	N	Agt/Cgt	S413R	N	A>C
2023-03-30	W63BRT3003	MN908947.3	3037	C	T	0	0	TTC	F	121	64	TTT	F	1	121	5.52e-72	-57	TRUE	cds-QHD43415.1	LOW	SILENT	SYNONYMOUS-CODING	ORF1ab	ttC/ttT	F106	nsp3	C>T
2023-03-30	W63BTP3003	MN908947.3	10447	G	A	0	0	AGG	R	7	52	AGA	R	1	7	0.000582751	45	TRUE	cds-QHD43415.1	LOW	SILENT	SYNONYMOUS-CODING	ORF1ab	agG/agA	R131	Mpro	G>A
2023-03-30	W63BTP3003	MN908947.3	10449	C	A	0	0	CCC	P	7	55	CAC	H	1	7	0.000582751	48	TRUE	cds-QHD43415.1	MODERATE	MISSENSE	NON_SYNONYMOUS-CODING	ORF1ab	cCc/cAc	P132H	Mpro	C>A
2023-03-30	W63BTP3003	MN908947.3	16342	T	C	0	0	TCA	S	6	76	CCA	P	1	6	0.0021645	70	TRUE	cds-QHD43415.1	MODERATE	MISSENSE	NON_SYNONYMOUS-CODING	ORF1ab	Tca/Cca	S36P	nsp13	T>C
2023-03-30	W63KTP3003	MN908947.3	16342	T	C	0	0	TCA	S	18	62	CCA	P	1	18	2.2e-10	44	TRUE	cds-QHD43415.1	MODERATE	MISSENSE	NON_SYNONYMOUS-CODING	ORF1ab	Tca/Cca	S36P	nsp13	T>C
2023-03-30	W63BTP3003	MN908947.3	17410	C	T	0	0	CGT	R	112	64	TGT	C	1	112	1.39e-66	-48	TRUE	cds-QHD43415.1	MODERATE	MISSENSE	NON_SYNONYMOUS-CODING	ORF1ab	Cgt/Tgt	R392C	nsp13	C>T
2023-03-30	W63KTP3003	MN908947.3	21137	A	G	0	0	AAG	K	8	57	AGG	R	1	8	0.0001554	49	TRUE	cds-QHD43415.1	MODERATE	MISSENSE	NON_SYNONYMOUS-CODING	ORF1ab	aAg/aGg	K160R	ethyltr_2	A>G
2023-03-30	W63BRT3003	MN908947.3	21618	C	T	0	0	ACA	T	6	71	ATA	I	1	6	0.0021645	65	TRUE	cds-QHD43416.1	MODERATE	MISSENSE	NON_SYNONYMOUS-CODING	S	aCa/aTa	T19I	S	C>T
2023-03-30	W63KTP3003	MN908947.3	23403	A	G	0	0	GAT	D	121	56	GGT	G	1	121	5.52e-72	-65	TRUE	cds-QHD43416.1	MODERATE	MISSENSE	NON_SYNONYMOUS-CODING	S	gAt/gGt	D614G	S	A>G
2023-03-30	W63KTP3003	MN908947.3	23525	C	T	0	0	CAT	H	132	62	TAT	Y	1	132	1.38e-78	-70	TRUE	cds-QHD43416.1	MODERATE	MISSENSE	NON_SYNONYMOUS-CODING	S	Cat/Tat	H655Y	S	C>T
2023-03-30	W63KTP3003	MN908947.3	23599	T	G	0	0	AAT	N	67	56	AAG	K	1	67	1.33e-39	-11	TRUE	cds-QHD43416.1	MODERATE	MISSENSE	NON_SYNONYMOUS-CODING	S	aaT/aaG	N679K	S	T>G
2023-03-30	W63KTP3003	MN908947.3	23604	C	A	0	0	CCT	P	61	55	CAT	H	1	61	5.22e-36	-6	TRUE	cds-QHD43416.1	MODERATE	MISSENSE	NON_SYNONYMOUS-CODING	S	cCt/cAt	P681H	S	C>A
2023-03-30	W63BRT3003	MN908947.3	24424	A	T	0	0	CAA	Q	7	64	CAT	H	1	7	0.000582751	57	TRUE	cds-QHD43416.1	MODERATE	MISSENSE	NON_SYNONYMOUS-CODING	S	caA/caT	Q954H	S	A>T
2023-03-30	W63BRT3003	MN908947.3	24469	T	A	1	20	AAT	N	378	60	AAA	K	0.997361	379	1.73e-224	-319	TRUE	cds-QHD43416.1	MODERATE	MISSENSE	NON_SYNONYMOUS-CODING	S	aaT/aaA	N969K	S	T>A
2023-03-30	W63KTP3003	MN908947.3	27807	C	T	0	0	NA	NA	12	56	NA	NA	1	12	7.4e-07	44	TRUE	NA	LOW	SILENT	SYNONYMOUS-CODING	ORF7b	Cta/Tta	L18	ORF7b	C>T
2023-03-30	W63KTP3003	MN908947.3	27915	G	T	0	0	GGA	G	12	63	TGA	*	1	12	7.4e-07	51	TRUE	cds-QHD43422.1	HIGH	NONSENSE	STOP-GAINED	ORF8	Gga/Tga	G8*	ORF8	G>T
2023-03-30	W63KTP3003	MN908947.3	28000	C	T	0	0	CCG	P	9	49	CTG	L	1	9	4.11e-05	40	TRUE	cds-QHD43422.1	MODERATE	MISSENSE	NON_SYNONYMOUS-CODING	ORF8	cCg/cTg	P36L	ORF8	C>T
2023-03-30	W63BTP3003	MN908947.3	28881	G	A	0	0	AGG	R	57	54	AAG	K	1	57	1.29e-33	-3	TRUE	cds-QHD43423.2	MODERATE	MISSENSE	NON_SYNONYMOUS-CODING	N	aGg/aAg	R203K	N	G>A
2023-03-30	W63KTP3003	MN908947.3	28881	G	A	0	0	AGG	R	36	56	AAG	K	1	36	4.52e-21	20	TRUE	cds-QHD43423.2	MODERATE	MISSENSE	NON_SYNONYMOUS-CODING	N	aGg/aAg	R203K	N	G>A
2023-03-30	W63BTP3003	MN908947.3	28882	G	A	0	0	AGG	R	54	53	AGA	R	1	54	8.05e-32	-1	TRUE	cds-QHD43423.2	LOW	SILENT	SYNONYMOUS-CODING	N	agG/agA	R203	N	G>A
2023-03-30	W63KTP3003	MN908947.3	28882	G	A	0	0	AGG	R	35	55	AGA	R	1	35	1.78e-20	20	TRUE	cds-QHD43423.2	LOW	SILENT	SYNONYMOUS-CODING	N	agG/agA	R203	N	G>A
2023-03-30	W63BTP3003	MN908947.3	28883	G	C	0	0	GGA	G	54	53	CGA	R	1	54	8.05e-32	-1	TRUE	cds-QHD43423.2	MODERATE	MISSENSE	NON_SYNONYMOUS-CODING	N	Gga/Cga	G204R	N	G>C
2023-03-30	W63KTP3003	MN908947.3	28883	G	C	0	0	GGA	G	35	56	CGA	R	1	35	1.78e-20	21	TRUE	cds-QHD43423.2	MODERATE	MISSENSE	NON_SYNONYMOUS-CODING	N	Gga/Cga	G204R	N	G>C
2023-04-03	KTP030423	MN908947.3	17410	C	T	0	0	CGT	R	139	65	TGT	C	1	139	8.61e-83	-74	TRUE	cds-QHD43415.1	MODERATE	MISSENSE	NON_SYNONYMOUS-CODING	ORF1ab	Cgt/Tgt	R392C	nsp13	C>T
2023-04-03	KTP030423	MN908947.3	28881	G	A	0	0	AGG	R	45	51	AAG	K	1	45	1.93e-26	6	TRUE	cds-QHD43423.2	MODERATE	MISSENSE	NON_SYNONYMOUS-CODING	N	aGg/aAg	R203K	N	G>A
2023-04-03	KTP030423	MN908947.3	28882	G	A	0	0	AGG	R	43	50	AGA	R	1	43	3.01e-25	7	TRUE	cds-QHD43423.2	LOW	SILENT	SYNONYMOUS-CODING	N	agG/agA	R203	N	G>A
2023-04-03	KTP030423	MN908947.3	28883	G	C	0	0	GGA	G	44	50	CGA	R	1	44	7.62e-26	6	TRUE	cds-QHD43423.2	MODERATE	MISSENSE	NON_SYNONYMOUS-CODING	N	Gga/Cga	G204R	N	G>C
2023-04-05	BRT050423	MN908947.3	4184	G	A	0	0	GGT	G	23	66	AGT	S	1	23	2.43e-13	43	TRUE	cds-QHD43415.1	MODERATE	MISSENSE	NON_SYNONYMOUS-CODING	ORF1ab	Ggt/Agt	G489S	nsp3	G>A
2023-04-05	BRT050423	MN908947.3	4321	C	T	2	37	GCC	A	11	55	GCT	A	0.846154	13	1.75e-05	42	TRUE	cds-QHD43415.1	MODERATE	MISSENSE	NON_SYNONYMOUS-CODING	ORF1ab	gcC/gcT	A534	nsp3	C>T
2023-04-05	KTP050423	MN908947.3	15714	C	T	0	0	CTC	L	94	61	CTT	L	1	94	8.77e-56	-33	TRUE	cds-QHD43415.1	LOW	SILENT	SYNONYMOUS-CODING	ORF1ab	ctC/ctT	L758	RdRp	C>T
2023-04-05	KTP050423	MN908947.3	15738	C	T	0	0	TTC	F	93	60	TTT	F	1	93	3.49e-55	-33	TRUE	cds-QHD43415.1	LOW	SILENT	SYNONYMOUS-CODING	ORF1ab	ttC/ttT	F766	RdRp	C>T
2023-04-05	KTP050423	MN908947.3	25416	C	T	0	0	TTC	F	18	57	TTT	F	1	18	2.2e-10	39	TRUE	cds-QHD43417.1	LOW	SILENT	SYNONYMOUS-CODING	ORF3a	ttC/ttT	F8	ORF3a	C>T
2023-04-05	KTP050423	MN908947.3	28271	A	T	0	0	NA	NA	91	60	NA	NA	1	91	5.52e-54	-31	TRUE	NA	.	.	.	.	.	.	.
2023-04-05	KTP050423	MN908947.3	28297	T	C	24	57	AAT	N	59	57	AAC	N	0.710843	83	1.34e-25	-26	TRUE	cds-QHD43423.2	LOW	SILENT	SYNONYMOUS-CODING	N	aaT/aaC	N8	N	T>C
2023-04-05	KTP050423	MN908947.3	28311	C	T	0	0	CCC	P	76	58	CTC	L	1	76	5.42e-45	-18	TRUE	cds-QHD43423.2	MODERATE	MISSENSE	NON_SYNONYMOUS-CODING	N	cCc/cTc	P13L	N	C>T
2023-04-05	KTP050423	MN908947.3	28361	G	-GAGAACGCA	48	54	NA	NA	31	20	NA	NA	0.632653	49	2.37e-08	-29	TRUE	NA	MODERATE	NONE	CODON-DELETION	N	gGAGAACGCAgt/ggt	ERS31	N	GGAGAACGCA>G
2023-04-05	KTP050423	MN908947.3	28363	A	T	0	0	GGA	G	5	33	GGT	G	1	5	1.18e-06	28	TRUE	cds-QHD43423.2	LOW	SILENT	SYNONYMOUS-CODING	N	ggA/ggT	G30	N	A>T
2023-04-05	BRT050423	MN908947.3	28881	G	A	0	0	AGG	R	14	52	AAG	K	1	14	4.99e-08	38	TRUE	cds-QHD43423.2	MODERATE	MISSENSE	NON_SYNONYMOUS-CODING	N	aGg/aAg	R203K	N	G>A
2023-04-05	KTP050423	MN908947.3	28881	G	A	0	0	AGG	R	19	56	AAG	K	1	19	5.66e-11	37	TRUE	cds-QHD43423.2	MODERATE	MISSENSE	NON_SYNONYMOUS-CODING	N	aGg/aAg	R203K	N	G>A
2023-04-05	BRT050423	MN908947.3	28882	G	A	0	0	AGG	R	14	51	AGA	R	1	14	4.99e-08	37	TRUE	cds-QHD43423.2	LOW	SILENT	SYNONYMOUS-CODING	N	agG/agA	R203	N	G>A
2023-04-05	KTP050423	MN908947.3	28882	G	A	0	0	AGG	R	19	55	AGA	R	1	19	5.66e-11	36	TRUE	cds-QHD43423.2	LOW	SILENT	SYNONYMOUS-CODING	N	agG/agA	R203	N	G>A
2023-04-05	BRT050423	MN908947.3	28883	G	C	0	0	GGA	G	14	51	CGA	R	1	14	4.99e-08	37	TRUE	cds-QHD43423.2	MODERATE	MISSENSE	NON_SYNONYMOUS-CODING	N	Gga/Cga	G204R	N	G>C
2023-04-05	KTP050423	MN908947.3	28883	G	C	0	0	GGA	G	19	54	CGA	R	1	19	5.66e-11	35	TRUE	cds-QHD43423.2	MODERATE	MISSENSE	NON_SYNONYMOUS-CODING	N	Gga/Cga	G204R	N	G>C
2023-04-05	KTP050423	MN908947.3	29171	C	T	0	0	CAT	H	15	59	TAT	Y	1	15	1.29e-08	44	TRUE	cds-QHD43423.2	MODERATE	MISSENSE	NON_SYNONYMOUS-CODING	N	Cat/Tat	H300Y	N	C>T
2023-04-05	KTP050423	MN908947.3	29510	A	C	0	0	AGT	S	14	48	CGT	R	1	14	4.99e-08	34	TRUE	cds-QHD43423.2	MODERATE	MISSENSE	NON_SYNONYMOUS-CODING	N	Agt/Cgt	S413R	N	A>C
2023-04-06	KTP060423	MN908947.3	405	A	G	0	0	AAA	K	177	59	AGA	R	1	177	1.29e-105	-118	TRUE	cds-QHD43415.1	MODERATE	MISSENSE	NON_SYNONYMOUS-CODING	ORF1ab	aAa/aGa	K47R	nsp1	A>G
2023-04-06	KTP060423	MN908947.3	518	A	-TGGTTG	213	58	NA	NA	195	20	NA	NA	0.915493	213	5.38e-42	-193	TRUE	NA	MODERATE	NONE	CODON-CHANGE-PLUS-CODON-DELETION	ORF1ab	tggttg/	MV85	nsp1	ATGGTTG>A
2023-04-06	KTP060423	MN908947.3	519	T	A	0	0	ATG	M	5	41	AAG	K	1	5	3.48e-10	36	TRUE	cds-QHD43415.1	MODERATE	MISSENSE	NON_SYNONYMOUS-CODING	ORF1ab	aTg/aAg	M85K	nsp1	T>A
2023-04-06	KTP060423	MN908947.3	524	G	A	0	0	GAG	E	6	43	AAG	K	1	6	9.85e-12	37	TRUE	cds-QHD43415.1	MODERATE	MISSENSE	NON_SYNONYMOUS-CODING	ORF1ab	Gag/Aag	E87K	nsp1	G>A
2023-04-06	KTP060423	MN908947.3	670	T	G	0	0	AGT	S	94	58	AGG	R	1	94	8.77e-56	-36	TRUE	cds-QHD43415.1	MODERATE	MISSENSE	NON_SYNONYMOUS-CODING	ORF1ab	agT/agG	S135R	nsp1	T>G
2023-04-06	BTP060423	MN908947.3	3707	T	C	0	0	TTA	L	330	58	CTA	L	1	330	1.35e-197	-272	TRUE	cds-QHD43415.1	LOW	SILENT	SYNONYMOUS-CODING	ORF1ab	Tta/Cta	L330	nsp3	T>C
2023-04-06	KTP060423	MN908947.3	10029	C	T	0	0	ACC	T	6	47	ATC	I	1	6	0.0021645	41	TRUE	cds-QHD43415.1	MODERATE	MISSENSE	NON_SYNONYMOUS-CODING	ORF1ab	aCc/aTc	T492I	nsp4	C>T
2023-04-06	KTP060423	MN908947.3	15714	C	T	0	0	CTC	L	6	77	CTT	L	1	6	0.0021645	71	TRUE	cds-QHD43415.1	LOW	SILENT	SYNONYMOUS-CODING	ORF1ab	ctC/ctT	L758	RdRp	C>T
2023-04-06	KTP060423	MN908947.3	15738	C	T	0	0	TTC	F	8	76	TTT	F	1	8	0.0001554	68	TRUE	cds-QHD43415.1	LOW	SILENT	SYNONYMOUS-CODING	ORF1ab	ttC/ttT	F766	RdRp	C>T
2023-04-06	KTP060423	MN908947.3	16342	T	C	0	0	TCA	S	8	68	CCA	P	1	8	0.0001554	60	TRUE	cds-QHD43415.1	MODERATE	MISSENSE	NON_SYNONYMOUS-CODING	ORF1ab	Tca/Cca	S36P	nsp13	T>C
2023-04-06	KTP060423	MN908947.3	16943	G	T	26	65	AGT	S	8	51	ATT	I	0.235294	34	0.00278369	17	TRUE	cds-QHD43415.1	MODERATE	MISSENSE	NON_SYNONYMOUS-CODING	ORF1ab	aGt/aTt	S236I	nsp13	G>T
2023-04-06	KTP060423	MN908947.3	17410	C	T	0	0	CGT	R	75	65	TGT	C	1	75	2.15e-44	-10	TRUE	cds-QHD43415.1	MODERATE	MISSENSE	NON_SYNONYMOUS-CODING	ORF1ab	Cgt/Tgt	R392C	nsp13	C>T
2023-04-06	BTP060423	MN908947.3	26060	C	T	0	0	ACT	T	46	61	ATT	I	1	46	4.87e-27	15	TRUE	cds-QHD43417.1	MODERATE	MISSENSE	NON_SYNONYMOUS-CODING	ORF3a	aCt/aTt	T223I	ORF3a	C>T
2023-04-06	BTP060423	MN908947.3	26270	C	T	0	0	ACA	T	40	67	ATA	I	1	40	1.86e-23	27	TRUE	cds-QHD43418.1	MODERATE	MISSENSE	NON_SYNONYMOUS-CODING	E	aCa/aTa	T9I	E	C>T
2023-04-06	BTP060423	MN908947.3	26275	A	G	0	0	ACG	T	40	65	GCG	A	1	40	1.86e-23	25	TRUE	cds-QHD43418.1	MODERATE	MISSENSE	NON_SYNONYMOUS-CODING	E	Acg/Gcg	T11A	E	A>G
2023-04-06	BTP060423	MN908947.3	27494	C	T	0	0	CCT	P	8	56	CTT	L	1	8	0.0001554	48	TRUE	cds-QHD43421.1	MODERATE	MISSENSE	NON_SYNONYMOUS-CODING	ORF7a	cCt/cTt	P34L	ORF7a	C>T
2023-04-06	BTP060423	MN908947.3	27807	C	T	0	0	NA	NA	14	65	NA	NA	1	14	4.99e-08	51	TRUE	NA	LOW	SILENT	SYNONYMOUS-CODING	ORF7b	Cta/Tta	L18	ORF7b	C>T
2023-04-06	KTP060423	MN908947.3	27807	C	T	0	0	NA	NA	15	61	NA	NA	1	15	1.29e-08	46	TRUE	NA	LOW	SILENT	SYNONYMOUS-CODING	ORF7b	Cta/Tta	L18	ORF7b	C>T
2023-04-06	KTP060423	MN908947.3	27915	G	T	0	0	GGA	G	27	62	TGA	*	1	27	1.03e-15	35	TRUE	cds-QHD43422.1	HIGH	NONSENSE	STOP-GAINED	ORF8	Gga/Tga	G8*	ORF8	G>T
2023-04-06	KTP060423	MN908947.3	28256	C	T	7	54	ATC	I	16	64	ATT	I	0.695652	23	3.79e-07	41	TRUE	cds-QHD43422.1	LOW	SILENT	SYNONYMOUS-CODING	ORF8	atC/atT	I121	ORF8	C>T
2023-04-06	KTP060423	MN908947.3	28271	A	T	0	0	NA	NA	27	62	NA	NA	1	27	1.03e-15	35	TRUE	NA	.	.	.	.	.	.	.
2023-04-06	KTP060423	MN908947.3	28311	C	T	0	0	CCC	P	33	67	CTC	L	1	33	2.77e-19	34	TRUE	cds-QHD43423.2	MODERATE	MISSENSE	NON_SYNONYMOUS-CODING	N	cCc/cTc	P13L	N	C>T
2023-04-06	KTP060423	MN908947.3	28361	G	-GAGAACGCA	24	66	NA	NA	19	20	NA	NA	0.791667	24	4.63e-05	-4	TRUE	NA	MODERATE	NONE	CODON-DELETION	N	gGAGAACGCAgt/ggt	ERS31	N	GGAGAACGCA>G
2023-04-06	KTP060423	MN908947.3	28881	G	A	0	0	AGG	R	38	49	AAG	K	1	38	2.9e-22	11	TRUE	cds-QHD43423.2	MODERATE	MISSENSE	NON_SYNONYMOUS-CODING	N	aGg/aAg	R203K	N	G>A
2023-04-06	KTP060423	MN908947.3	28882	G	A	0	0	AGG	R	36	48	AGA	R	1	36	4.52e-21	12	TRUE	cds-QHD43423.2	LOW	SILENT	SYNONYMOUS-CODING	N	agG/agA	R203	N	G>A
2023-04-06	KTP060423	MN908947.3	28883	G	C	0	0	GGA	G	36	48	CGA	R	1	36	4.52e-21	12	TRUE	cds-QHD43423.2	MODERATE	MISSENSE	NON_SYNONYMOUS-CODING	N	Gga/Cga	G204R	N	G>C
2023-04-10	BRT100423	MN908947.3	405	A	G	0	0	AAA	K	2135	61	AGA	R	1	2135	0	-2070	TRUE	cds-QHD43415.1	MODERATE	MISSENSE	NON_SYNONYMOUS-CODING	ORF1ab	aAa/aGa	K47R	nsp1	A>G
2023-04-10	BTP100423	MN908947.3	405	A	G	0	0	AAA	K	110	60	AGA	R	1	110	2.21e-65	-50	TRUE	cds-QHD43415.1	MODERATE	MISSENSE	NON_SYNONYMOUS-CODING	ORF1ab	aAa/aGa	K47R	nsp1	A>G
2023-04-10	BRT100423	MN908947.3	583	C	T	1	69	GTC	V	2551	64	GTT	V	0.999608	2552	0	-2490	TRUE	cds-QHD43415.1	LOW	SILENT	SYNONYMOUS-CODING	ORF1ab	gtC/gtT	V106	nsp1	C>T
2023-04-10	BRT100423	MN908947.3	670	T	G	0	0	AGT	S	1609	60	AGG	R	1	1609	0	-1550	TRUE	cds-QHD43415.1	MODERATE	MISSENSE	NON_SYNONYMOUS-CODING	ORF1ab	agT/agG	S135R	nsp1	T>G
2023-04-10	BTP100423	MN908947.3	670	T	G	0	0	AGT	S	83	55	AGG	R	1	83	3.46e-49	-28	TRUE	cds-QHD43415.1	MODERATE	MISSENSE	NON_SYNONYMOUS-CODING	ORF1ab	agT/agG	S135R	nsp1	T>G
2023-04-10	KTP100423	MN908947.3	1784	G	T	97	57	GGT	G	41	59	TGT	C	0.297101	138	1.61e-14	-79	TRUE	cds-QHD43415.1	MODERATE	MISSENSE	NON_SYNONYMOUS-CODING	ORF1ab	Ggt/Tgt	G327C	nsp2	G>T
2023-04-10	KTP100423	MN908947.3	3037	C	T	0	0	TTC	F	95	58	TTT	F	1	95	2.2e-56	-37	TRUE	cds-QHD43415.1	LOW	SILENT	SYNONYMOUS-CODING	ORF1ab	ttC/ttT	F106	nsp3	C>T
2023-04-10	KTP100423	MN908947.3	8645	C	T	0	0	CAT	H	392	58	TAT	Y	1	392	6.9e-235	-334	TRUE	cds-QHD43415.1	MODERATE	MISSENSE	NON_SYNONYMOUS-CODING	ORF1ab	Cat/Tat	H31Y	nsp4	C>T
2023-04-10	KTP100423	MN908947.3	11287	G	-TCTGGTTTT	18	69	NA	NA	16	20	NA	NA	0.888889	18	0.000307193	2	TRUE	NA	MODERATE	NONE	CODON-DELETION	ORF1ab	tctggtttt/	SGF106	nsp6	GTCTGGTTTT>G
2023-04-10	KTP100423	MN908947.3	12880	C	T	0	0	ATC	I	49	53	ATT	I	1	49	7.85e-29	4	TRUE	cds-QHD43415.1	LOW	SILENT	SYNONYMOUS-CODING	ORF1ab	atC/atT	I65	nsp9	C>T
2023-04-10	KTP100423	MN908947.3	14408	C	T	0	0	CCT	P	167	61	CTT	L	1	167	1.31e-99	-106	TRUE	cds-QHD43415.1	MODERATE	MISSENSE	NON_SYNONYMOUS-CODING	ORF1ab	cCt/cTt	P323L	RdRp	C>T
2023-04-10	KTP100423	MN908947.3	15714	C	T	0	0	CTC	L	244	59	CTT	L	1	244	6.93e-146	-185	TRUE	cds-QHD43415.1	LOW	SILENT	SYNONYMOUS-CODING	ORF1ab	ctC/ctT	L758	RdRp	C>T
2023-04-10	KTP100423	MN908947.3	15738	C	T	0	0	TTC	F	241	57	TTT	F	1	241	4.41e-144	-184	TRUE	cds-QHD43415.1	LOW	SILENT	SYNONYMOUS-CODING	ORF1ab	ttC/ttT	F766	RdRp	C>T
2023-04-10	BRT100423	MN908947.3	16342	T	C	0	0	TCA	S	123	63	CCA	P	1	123	3.48e-73	-60	TRUE	cds-QHD43415.1	MODERATE	MISSENSE	NON_SYNONYMOUS-CODING	ORF1ab	Tca/Cca	S36P	nsp13	T>C
2023-04-10	BTP100423	MN908947.3	16342	T	C	0	0	TCA	S	28	60	CCA	P	1	28	2.61e-16	32	TRUE	cds-QHD43415.1	MODERATE	MISSENSE	NON_SYNONYMOUS-CODING	ORF1ab	Tca/Cca	S36P	nsp13	T>C
2023-04-10	KTP100423	MN908947.3	16342	T	C	0	0	TCA	S	47	64	CCA	P	1	47	1.23e-27	17	TRUE	cds-QHD43415.1	MODERATE	MISSENSE	NON_SYNONYMOUS-CODING	ORF1ab	Tca/Cca	S36P	nsp13	T>C
2023-04-10	KTP100423	MN908947.3	17410	C	T	0	0	CGT	R	263	63	TGT	C	1	263	2.62e-157	-200	TRUE	cds-QHD43415.1	MODERATE	MISSENSE	NON_SYNONYMOUS-CODING	ORF1ab	Cgt/Tgt	R392C	nsp13	C>T
2023-04-10	KTP100423	MN908947.3	19955	C	T	0	0	ACT	T	113	61	ATT	I	1	113	3.5e-67	-52	TRUE	cds-QHD43415.1	MODERATE	MISSENSE	NON_SYNONYMOUS-CODING	ORF1ab	aCt/aTt	T112I	nsp15	C>T
2023-04-10	KTP100423	MN908947.3	20055	A	G	0	0	GAA	E	114	52	GAG	E	1	114	8.78e-68	-62	TRUE	cds-QHD43415.1	LOW	SILENT	SYNONYMOUS-CODING	ORF1ab	gaA/gaG	E145	nsp15	A>G
2023-04-10	KTP100423	MN908947.3	23403	A	G	0	0	GAT	D	381	60	GGT	G	1	381	2.85e-228	-321	TRUE	cds-QHD43416.1	MODERATE	MISSENSE	NON_SYNONYMOUS-CODING	S	gAt/gGt	D614G	S	A>G
2023-04-10	KTP100423	MN908947.3	23525	C	T	0	0	CAT	H	351	63	TAT	Y	1	351	3.16e-210	-288	TRUE	cds-QHD43416.1	MODERATE	MISSENSE	NON_SYNONYMOUS-CODING	S	Cat/Tat	H655Y	S	C>T
2023-04-10	KTP100423	MN908947.3	23599	T	G	0	0	AAT	N	168	60	AAG	K	1	168	3.28e-100	-108	TRUE	cds-QHD43416.1	MODERATE	MISSENSE	NON_SYNONYMOUS-CODING	S	aaT/aaG	N679K	S	T>G
2023-04-10	KTP100423	MN908947.3	23604	C	A	0	0	CCT	P	135	61	CAT	H	1	135	2.17e-80	-74	TRUE	cds-QHD43416.1	MODERATE	MISSENSE	NON_SYNONYMOUS-CODING	S	cCt/cAt	P681H	S	C>A
2023-04-10	KTP100423	MN908947.3	23948	G	T	1	76	GAT	D	76	60	TAT	Y	0.987013	77	1.05e-43	-17	TRUE	cds-QHD43416.1	MODERATE	MISSENSE	NON_SYNONYMOUS-CODING	S	Gat/Tat	D796Y	S	G>T
2023-04-10	BTP100423	MN908947.3	24469	T	A	0	0	AAT	N	124	58	AAA	K	1	124	8.74e-74	-66	TRUE	cds-QHD43416.1	MODERATE	MISSENSE	NON_SYNONYMOUS-CODING	S	aaT/aaA	N969K	S	T>A
2023-04-10	KTP100423	MN908947.3	24469	T	A	0	0	AAT	N	413	57	AAA	K	0.997585	414	8.05e-248	-357	TRUE	cds-QHD43416.1	MODERATE	MISSENSE	NON_SYNONYMOUS-CODING	S	aaT/aaA	N969K	S	T>A
2023-04-10	KTP100423	MN908947.3	25416	C	T	0	0	TTC	F	178	53	TTT	F	1	178	3.22e-106	-125	TRUE	cds-QHD43417.1	LOW	SILENT	SYNONYMOUS-CODING	ORF3a	ttC/ttT	F8	ORF3a	C>T
2023-04-10	BTP100423	MN908947.3	26060	C	T	0	0	ACT	T	21	56	ATT	I	1	21	3.72e-12	35	TRUE	cds-QHD43417.1	MODERATE	MISSENSE	NON_SYNONYMOUS-CODING	ORF3a	aCt/aTt	T223I	ORF3a	C>T
2023-04-10	KTP100423	MN908947.3	26060	C	T	0	0	ACT	T	100	59	ATT	I	1	100	2.21e-59	-41	TRUE	cds-QHD43417.1	MODERATE	MISSENSE	NON_SYNONYMOUS-CODING	ORF3a	aCt/aTt	T223I	ORF3a	C>T
2023-04-10	BTP100423	MN908947.3	26270	C	T	0	0	ACA	T	17	63	ATA	I	1	17	8.57e-10	46	TRUE	cds-QHD43418.1	MODERATE	MISSENSE	NON_SYNONYMOUS-CODING	E	aCa/aTa	T9I	E	C>T
2023-04-10	KTP100423	MN908947.3	26270	C	T	0	0	ACA	T	79	59	ATA	I	1	79	8.64e-47	-20	TRUE	cds-QHD43418.1	MODERATE	MISSENSE	NON_SYNONYMOUS-CODING	E	aCa/aTa	T9I	E	C>T
2023-04-10	BTP100423	MN908947.3	26275	A	G	0	0	ACG	T	18	59	GCG	A	1	18	2.2e-10	41	TRUE	cds-QHD43418.1	MODERATE	MISSENSE	NON_SYNONYMOUS-CODING	E	Acg/Gcg	T11A	E	A>G
2023-04-10	KTP100423	MN908947.3	26275	A	G	0	0	ACG	T	74	59	GCG	A	1	74	8.56e-44	-15	TRUE	cds-QHD43418.1	MODERATE	MISSENSE	NON_SYNONYMOUS-CODING	E	Acg/Gcg	T11A	E	A>G
2023-04-10	KTP100423	MN908947.3	27494	C	T	0	0	CCT	P	13	44	CTT	L	1	13	1.92e-07	31	TRUE	cds-QHD43421.1	MODERATE	MISSENSE	NON_SYNONYMOUS-CODING	ORF7a	cCt/cTt	P34L	ORF7a	C>T
2023-04-10	BTP100423	MN908947.3	27807	C	T	0	0	NA	NA	46	55	NA	NA	1	46	4.87e-27	9	TRUE	NA	LOW	SILENT	SYNONYMOUS-CODING	ORF7b	Cta/Tta	L18	ORF7b	C>T
2023-04-10	KTP100423	MN908947.3	27807	C	T	0	0	NA	NA	10	49	NA	NA	1	10	1.08e-05	39	TRUE	NA	LOW	SILENT	SYNONYMOUS-CODING	ORF7b	Cta/Tta	L18	ORF7b	C>T
2023-04-10	BTP100423	MN908947.3	27915	G	T	0	0	GGA	G	58	61	TGA	*	1	58	3.26e-34	3	TRUE	cds-QHD43422.1	HIGH	NONSENSE	STOP-GAINED	ORF8	Gga/Tga	G8*	ORF8	G>T
2023-04-10	BTP100423	MN908947.3	28271	A	T	0	0	NA	NA	7	60	NA	NA	1	7	0.000582751	53	TRUE	NA	.	.	.	.	.	.	.
2023-04-10	BTP100423	MN908947.3	28311	C	T	0	0	CCC	P	8	70	CTC	L	1	8	0.0001554	62	TRUE	cds-QHD43423.2	MODERATE	MISSENSE	NON_SYNONYMOUS-CODING	N	cCc/cTc	P13L	N	C>T
2023-04-10	BTP100423	MN908947.3	28361	G	-GAGAACGCA	12	57	NA	NA	10	20	NA	NA	0.833333	12	0.00698616	8	TRUE	NA	MODERATE	NONE	CODON-DELETION	N	gGAGAACGCAgt/ggt	ERS31	N	GGAGAACGCA>G
2023-04-10	KTP100423	MN908947.3	28881	G	A	0	0	AGG	R	29	55	AAG	K	1	29	6.65e-17	26	TRUE	cds-QHD43423.2	MODERATE	MISSENSE	NON_SYNONYMOUS-CODING	N	aGg/aAg	R203K	N	G>A
2023-04-10	KTP100423	MN908947.3	28882	G	A	0	0	AGG	R	29	55	AGA	R	1	29	6.65e-17	26	TRUE	cds-QHD43423.2	LOW	SILENT	SYNONYMOUS-CODING	N	agG/agA	R203	N	G>A
2023-04-10	KTP100423	MN908947.3	28883	G	C	0	0	GGA	G	29	55	CGA	R	1	29	6.65e-17	26	TRUE	cds-QHD43423.2	MODERATE	MISSENSE	NON_SYNONYMOUS-CODING	N	Gga/Cga	G204R	N	G>C
2023-04-10	KTP100423	MN908947.3	29038	T	C	29	52	TCT	S	26	52	TCC	S	0.472727	55	3.92e-10	-3	TRUE	cds-QHD43423.2	LOW	SILENT	SYNONYMOUS-CODING	N	tcT/tcC	S255	N	T>C
2023-04-12	KTP120423	MN908947.3	4184	G	A	0	0	GGT	G	14	57	AGT	S	1	14	4.99e-08	43	TRUE	cds-QHD43415.1	MODERATE	MISSENSE	NON_SYNONYMOUS-CODING	ORF1ab	Ggt/Agt	G489S	nsp3	G>A
2023-04-12	KTP120423	MN908947.3	9534	C	T	0	0	ACT	T	138	58	ATT	I	1	138	3.43e-82	-80	TRUE	cds-QHD43415.1	MODERATE	MISSENSE	NON_SYNONYMOUS-CODING	ORF1ab	aCt/aTt	T327I	nsp4	C>T
2023-04-12	KTP120423	MN908947.3	10198	C	T	0	0	GAC	D	279	60	GAT	D	1	279	6.28e-167	-219	TRUE	cds-QHD43415.1	LOW	SILENT	SYNONYMOUS-CODING	ORF1ab	gaC/gaT	D48	Mpro	C>T
2023-04-12	KTP120423	MN908947.3	10447	G	A	1	33	AGG	R	143	55	AGA	R	0.993056	144	1.23e-83	-89	TRUE	cds-QHD43415.1	LOW	SILENT	SYNONYMOUS-CODING	ORF1ab	agG/agA	R131	Mpro	G>A
2023-04-12	KTP120423	MN908947.3	10449	C	A	0	0	CCC	P	139	55	CAC	H	1	139	8.61e-83	-84	TRUE	cds-QHD43415.1	MODERATE	MISSENSE	NON_SYNONYMOUS-CODING	ORF1ab	cCc/cAc	P132H	Mpro	C>A
2023-04-12	KTP120423	MN908947.3	11074	C	+T	24	57	NA	NA	8	20	NA	NA	0.333333	24	0.00863879	-4	TRUE	NA	HIGH	NONE	FRAME_SHIFT	ORF1ab	ttt/Tttt	L37F	nsp6	C>CT
2023-04-12	KTP120423	MN908947.3	19955	C	T	0	0	ACT	T	22	66	ATT	I	1	22	9.51e-13	44	TRUE	cds-QHD43415.1	MODERATE	MISSENSE	NON_SYNONYMOUS-CODING	ORF1ab	aCt/aTt	T112I	nsp15	C>T
2023-04-12	KTP120423	MN908947.3	20055	A	G	0	0	GAA	E	19	54	GAG	E	1	19	5.66e-11	35	TRUE	cds-QHD43415.1	LOW	SILENT	SYNONYMOUS-CODING	ORF1ab	gaA/gaG	E145	nsp15	A>G
2023-04-12	KTP120423	MN908947.3	25000	C	T	0	0	GAC	D	5	62	GAT	D	1	5	0.00793651	57	TRUE	cds-QHD43416.1	MODERATE	MISSENSE	NON_SYNONYMOUS-CODING	S	gaC/gaT	D1146D	S	C>T
2023-04-12	KTP120423	MN908947.3	27578	A	-ATT	19	64	NA	NA	10	20	NA	NA	0.526316	19	0.00386824	1	TRUE	NA	MODERATE	NONE	CODON-CHANGE-PLUS-CODON-DELETION	ORF7a	caATTt/cat	Q62H	ORF7a	AATT>A
2023-04-12	KTP120423	MN908947.3	27750	G	T	13	64	AAG	K	8	53	AAT	N	0.380952	21	0.00212971	32	TRUE	cds-QHD43421.1	MODERATE	MISSENSE	NON_SYNONYMOUS-CODING	ORF7a	aaG/aaT	K119N	ORF7a	G>T
2023-04-12	KTP120423	MN908947.3	27807	C	T	0	0	NA	NA	17	51	NA	NA	1	17	8.57e-10	34	TRUE	NA	LOW	SILENT	SYNONYMOUS-CODING	ORF7b	Cta/Tta	L18	ORF7b	C>T
2023-04-12	KTP120423	MN908947.3	27915	G	T	0	0	GGA	G	10	61	TGA	*	1	10	1.08e-05	51	TRUE	cds-QHD43422.1	HIGH	NONSENSE	STOP-GAINED	ORF8	Gga/Tga	G8*	ORF8	G>T
2023-04-12	KTP120423	MN908947.3	28881	G	A	0	0	AGG	R	71	57	AAG	K	1	71	5.37e-42	-14	TRUE	cds-QHD43423.2	MODERATE	MISSENSE	NON_SYNONYMOUS-CODING	N	aGg/aAg	R203K	N	G>A
2023-04-12	KTP120423	MN908947.3	28882	G	A	0	0	AGG	R	69	55	AGA	R	1	69	8.47e-41	-14	TRUE	cds-QHD43423.2	LOW	SILENT	SYNONYMOUS-CODING	N	agG/agA	R203	N	G>A
2023-04-12	KTP120423	MN908947.3	28883	G	C	0	0	GGA	G	70	55	CGA	R	1	70	2.13e-41	-15	TRUE	cds-QHD43423.2	MODERATE	MISSENSE	NON_SYNONYMOUS-CODING	N	Gga/Cga	G204R	N	G>C
2023-04-12	KTP120423	MN908947.3	29510	A	C	0	0	AGT	S	70	53	CGT	R	1	70	2.13e-41	-17	TRUE	cds-QHD43423.2	MODERATE	MISSENSE	NON_SYNONYMOUS-CODING	N	Agt/Cgt	S413R	N	A>C
2023-04-13	KTP130423	MN908947.3	4794	C	T	0	0	TCC	S	46	63	TTC	F	1	46	4.87e-27	17	TRUE	cds-QHD43415.1	MODERATE	MISSENSE	NON_SYNONYMOUS-CODING	ORF1ab	tCc/tTc	S692F	nsp3	C>T
2023-04-13	KTP130423	MN908947.3	11454	C	T	0	0	GCC	A	40	66	GTC	V	1	40	1.86e-23	26	TRUE	cds-QHD43415.1	MODERATE	MISSENSE	NON_SYNONYMOUS-CODING	ORF1ab	gCc/gTc	A161V	nsp6	C>T
2023-04-13	KTP130423	MN908947.3	12880	C	T	0	0	ATC	I	27	53	ATT	I	1	27	1.03e-15	26	TRUE	cds-QHD43415.1	LOW	SILENT	SYNONYMOUS-CODING	ORF1ab	atC/atT	I65	nsp9	C>T
2023-04-13	KTP130423	MN908947.3	15521	T	A	0	0	TTT	F	18	66	TAT	Y	1	18	2.2e-10	48	TRUE	cds-QHD43415.1	MODERATE	MISSENSE	NON_SYNONYMOUS-CODING	ORF1ab	tTt/tAt	F694Y	RdRp	T>A
2023-04-13	KTP130423	MN908947.3	19955	C	T	0	0	ACT	T	18	60	ATT	I	1	18	2.2e-10	42	TRUE	cds-QHD43415.1	MODERATE	MISSENSE	NON_SYNONYMOUS-CODING	ORF1ab	aCt/aTt	T112I	nsp15	C>T
2023-04-13	KTP130423	MN908947.3	20055	A	G	0	0	GAA	E	18	55	GAG	E	1	18	2.2e-10	37	TRUE	cds-QHD43415.1	LOW	SILENT	SYNONYMOUS-CODING	ORF1ab	gaA/gaG	E145	nsp15	A>G
2023-04-13	KTP130423	MN908947.3	28271	A	T	0	0	NA	NA	27	58	NA	NA	1	27	1.03e-15	31	TRUE	NA	.	.	.	.	.	.	.
2023-04-13	KTP130423	MN908947.3	28311	C	T	0	0	CCC	P	20	59	CTC	L	1	20	1.45e-11	39	TRUE	cds-QHD43423.2	MODERATE	MISSENSE	NON_SYNONYMOUS-CODING	N	cCc/cTc	P13L	N	C>T
2023-04-13	KTP130423	MN908947.3	28881	G	A	0	0	AGG	R	19	56	AAG	K	1	19	5.66e-11	37	TRUE	cds-QHD43423.2	MODERATE	MISSENSE	NON_SYNONYMOUS-CODING	N	aGg/aAg	R203K	N	G>A
2023-04-13	KTP130423	MN908947.3	28882	G	A	0	0	AGG	R	18	55	AGA	R	1	18	2.2e-10	37	TRUE	cds-QHD43423.2	LOW	SILENT	SYNONYMOUS-CODING	N	agG/agA	R203	N	G>A
2023-04-13	KTP130423	MN908947.3	28883	G	C	0	0	GGA	G	19	55	CGA	R	1	19	5.66e-11	36	TRUE	cds-QHD43423.2	MODERATE	MISSENSE	NON_SYNONYMOUS-CODING	N	Gga/Cga	G204R	N	G>C
2023-04-13	KTP130423	MN908947.3	29510	A	C	0	0	AGT	S	19	50	CGT	R	1	19	5.66e-11	31	TRUE	cds-QHD43423.2	MODERATE	MISSENSE	NON_SYNONYMOUS-CODING	N	Agt/Cgt	S413R	N	A>C
2023-04-19	KTP190423	MN908947.3	405	A	G	0	0	AAA	K	122	62	AGA	R	1	122	1.39e-72	-60	TRUE	cds-QHD43415.1	MODERATE	MISSENSE	NON_SYNONYMOUS-CODING	ORF1ab	aAa/aGa	K47R	nsp1	A>G
2023-04-19	KTP190423	MN908947.3	513	A	-TGTTATGGT	174	61	NA	NA	68	20	NA	NA	0.390805	174	4.05e-17	-154	TRUE	NA	MODERATE	NONE	CODON-DELETION	ORF1ab	tgttatggt/	VMV84	nsp1	ATGTTATGGT>A
2023-04-19	KTP190423	MN908947.3	513	A	-TGTTAT	174	61	NA	NA	64	20	NA	NA	0.367816	174	3.34e-16	-154	TRUE	NA	MODERATE	NONE	CODON-CHANGE-PLUS-CODON-DELETION	ORF1ab	tgttat/cag	VM83Q	nsp1	ATGTTAT>A
2023-04-19	KTP190423	MN908947.3	520	G	C	1	38	ATG	M	72	59	ATC	I	0.986301	73	2.48e-57	-14	TRUE	cds-QHD43415.1	MODERATE	MISSENSE	NON_SYNONYMOUS-CODING	ORF1ab	atG/atT	M85I	nsp1	G>T
2023-04-19	BTP190423	MN908947.3	670	T	G	0	0	AGT	S	5	43	AGG	R	1	5	0.00793651	38	TRUE	cds-QHD43415.1	MODERATE	MISSENSE	NON_SYNONYMOUS-CODING	ORF1ab	agT/agG	S135R	nsp1	T>G
2023-04-19	KTP190423	MN908947.3	670	T	G	0	0	AGT	S	97	53	AGG	R	1	97	1.39e-57	-44	TRUE	cds-QHD43415.1	MODERATE	MISSENSE	NON_SYNONYMOUS-CODING	ORF1ab	agT/agG	S135R	nsp1	T>G
2023-04-19	BTP190423	MN908947.3	1820	G	A	0	0	GGT	G	6	57	AGT	S	1	6	0.0021645	51	TRUE	cds-QHD43415.1	MODERATE	MISSENSE	NON_SYNONYMOUS-CODING	ORF1ab	Ggt/Agt	G339S	nsp2	G>A
2023-04-19	KTP190423	MN908947.3	3037	C	T	0	0	TTC	F	24	57	TTT	F	1	24	6.2e-14	33	TRUE	cds-QHD43415.1	LOW	SILENT	SYNONYMOUS-CODING	ORF1ab	ttC/ttT	F106	nsp3	C>T
2023-04-19	KTP190423	MN908947.3	9534	C	T	0	0	ACT	T	34	58	ATT	I	1	34	7.03e-20	24	TRUE	cds-QHD43415.1	MODERATE	MISSENSE	NON_SYNONYMOUS-CODING	ORF1ab	aCt/aTt	T327I	nsp4	C>T
2023-04-19	KTP190423	MN908947.3	14408	C	T	0	0	CCT	P	31	67	CTT	L	1	31	4.3e-18	36	TRUE	cds-QHD43415.1	MODERATE	MISSENSE	NON_SYNONYMOUS-CODING	ORF1ab	cCt/cTt	P323L	RdRp	C>T
2023-04-19	KTP190423	MN908947.3	16342	T	C	0	0	TCA	S	15	63	CCA	P	1	15	1.29e-08	48	TRUE	cds-QHD43415.1	MODERATE	MISSENSE	NON_SYNONYMOUS-CODING	ORF1ab	Tca/Cca	S36P	nsp13	T>C
2023-04-19	BTP190423	MN908947.3	23948	G	T	0	0	GAT	D	5	53	TAT	Y	1	5	0.00793651	48	TRUE	cds-QHD43416.1	MODERATE	MISSENSE	NON_SYNONYMOUS-CODING	S	Gat/Tat	D796Y	S	G>T
2023-04-19	BTP190423	MN908947.3	28271	A	T	0	0	NA	NA	53	63	NA	NA	1	53	3.19e-31	10	TRUE	NA	.	.	.	.	.	.	.
2023-04-19	KTP190423	MN908947.3	28271	A	T	0	0	NA	NA	5	60	NA	NA	1	5	0.00793651	55	TRUE	NA	.	.	.	.	.	.	.
2023-04-19	BTP190423	MN908947.3	28311	C	T	0	0	CCC	P	60	64	CTC	L	1	60	2.07e-35	4	TRUE	cds-QHD43423.2	MODERATE	MISSENSE	NON_SYNONYMOUS-CODING	N	cCc/cTc	P13L	N	C>T
2023-04-19	BTP190423	MN908947.3	28361	G	-GAGAACGCA	59	61	NA	NA	44	20	NA	NA	0.745763	59	3.73e-11	-39	TRUE	NA	MODERATE	NONE	CODON-DELETION	N	gGAGAACGCAgt/ggt	ERS31	N	GGAGAACGCA>G
2023-04-19	BTP190423	MN908947.3	28363	A	T	0	0	GGA	G	4	54	GGT	G	1	4	2.72e-06	50	TRUE	cds-QHD43423.2	LOW	SILENT	SYNONYMOUS-CODING	N	ggA/ggT	G30	N	A>T
2023-04-19	BTP190423	MN908947.3	28370	A	G	0	0	AGT	S	2	71	GGT	G	1	2	0.000754148	69	TRUE	cds-QHD43423.2	MODERATE	MISSENSE	NON_SYNONYMOUS-CODING	N	Agt/Ggt	S33G	N	A>G
2023-04-26	BTP260423	MN908947.3	28251	T	G	11	36	TTC	F	650	59	GTC	V	0.983359	661	0	-602	TRUE	cds-QHD43422.1	MODERATE	MISSENSE	NON_SYNONYMOUS-CODING	ORF8	Ttc/Gtc	F120V	ORF8	T>G
2023-04-26	BTP260423	MN908947.3	28253	C	T	10	33	TTC	F	626	58	TTT	F	0.984277	636	0	-578	TRUE	cds-QHD43422.1	LOW	SILENT	SYNONYMOUS-CODING	ORF8	ttC/ttT	F120	ORF8	C>T
2023-04-26	BTP260423	MN908947.3	28253	C	-A	10	33	NA	NA	6	20	NA	NA	0.00943396	636	6.61e-08	-616	TRUE	NA	HIGH	NONE	FRAME_SHIFT	ORF8	Atc/Tct	I121S	ORF8	CA>C
2023-04-26	BTP260423	MN908947.3	28254	A	C	0	0	ATC	I	639	59	CTC	L	1	639	0	-580	TRUE	cds-QHD43422.1	MODERATE	MISSENSE	NON_SYNONYMOUS-CODING	ORF8	Atc/Ctc	I121L	ORF8	A>C
2023-04-26	BTP260423	MN908947.3	28271	A	T	1	77	NA	NA	684	64	NA	NA	0.99854	685	0	-621	TRUE	NA	.	.	.	.	.	.	.
2023-04-26	BTP260423	MN908947.3	28297	T	C	0	0	AAT	N	642	60	AAC	N	1	642	0	-582	TRUE	cds-QHD43423.2	LOW	SILENT	SYNONYMOUS-CODING	N	aaT/aaC	N8	N	T>C
2023-04-26	BTP260423	MN908947.3	28311	C	T	0	0	CCC	P	605	60	CTC	L	1	605	0	-545	TRUE	cds-QHD43423.2	MODERATE	MISSENSE	NON_SYNONYMOUS-CODING	N	cCc/cTc	P13L	N	C>T
2023-04-26	BTP260423	MN908947.3	28320	C	T	0	0	ACG	T	606	61	ATG	M	1	606	0	-545	TRUE	cds-QHD43423.2	MODERATE	MISSENSE	NON_SYNONYMOUS-CODING	N	aCg/aTg	T16M	N	C>T
2023-04-26	BTP260423	MN908947.3	28361	G	-GAGAACGCA	348	53	NA	NA	226	20	NA	NA	0.649425	348	4.83e-51	-328	TRUE	NA	MODERATE	NONE	CODON-DELETION	N	gGAGAACGCAgt/ggt	ERS31	N	GGAGAACGCA>G
2023-04-26	BTP260423	MN908947.3	28363	A	T	0	0	GGA	G	9	42	GGT	G	1	9	1.43e-16	33	TRUE	cds-QHD43423.2	LOW	SILENT	SYNONYMOUS-CODING	N	ggA/ggT	G30	N	A>T
2023-04-26	BTP260423	MN908947.3	28881	G	A	0	0	AGG	R	30	53	AAG	K	1	30	1.69e-17	23	TRUE	cds-QHD43423.2	MODERATE	MISSENSE	NON_SYNONYMOUS-CODING	N	aGg/aAg	R203K	N	G>A
2023-04-26	BTP260423	MN908947.3	28882	G	A	0	0	AGG	R	30	51	AGA	R	1	30	1.69e-17	21	TRUE	cds-QHD43423.2	LOW	SILENT	SYNONYMOUS-CODING	N	agG/agA	R203	N	G>A
2023-04-26	BTP260423	MN908947.3	28883	G	C	0	0	GGA	G	30	51	CGA	R	1	30	1.69e-17	21	TRUE	cds-QHD43423.2	MODERATE	MISSENSE	NON_SYNONYMOUS-CODING	N	Gga/Cga	G204R	N	G>C
2023-04-27	KTP270423	MN908947.3	3037	C	T	0	0	TTC	F	25	66	TTT	F	1	25	1.58e-14	41	TRUE	cds-QHD43415.1	LOW	SILENT	SYNONYMOUS-CODING	ORF1ab	ttC/ttT	F106	nsp3	C>T
2023-04-27	KTP270423	MN908947.3	23403	A	G	0	0	GAT	D	54	63	GGT	G	1	54	8.05e-32	9	TRUE	cds-QHD43416.1	MODERATE	MISSENSE	NON_SYNONYMOUS-CODING	S	gAt/gGt	D614G	S	A>G
2023-04-27	KTP270423	MN908947.3	23525	C	T	0	0	CAT	H	59	63	TAT	Y	1	59	8.21e-35	4	TRUE	cds-QHD43416.1	MODERATE	MISSENSE	NON_SYNONYMOUS-CODING	S	Cat/Tat	H655Y	S	C>T
2023-04-27	KTP270423	MN908947.3	23599	T	G	0	0	AAT	N	35	65	AAG	K	1	35	1.78e-20	30	TRUE	cds-QHD43416.1	MODERATE	MISSENSE	NON_SYNONYMOUS-CODING	S	aaT/aaG	N679K	S	T>G
2023-04-27	KTP270423	MN908947.3	23604	C	A	0	0	CCT	P	23	64	CAT	H	1	23	2.43e-13	41	TRUE	cds-QHD43416.1	MODERATE	MISSENSE	NON_SYNONYMOUS-CODING	S	cCt/cAt	P681H	S	C>A
2023-04-27	KTP270423	MN908947.3	24469	T	A	0	0	AAT	N	6	51	AAA	K	1	6	0.0021645	45	TRUE	cds-QHD43416.1	MODERATE	MISSENSE	NON_SYNONYMOUS-CODING	S	aaT/aaA	N969K	S	T>A
2023-05-02	BTP020523	MN908947.3	514	T	-GTTATG	185	58	NA	NA	159	20	NA	NA	0.859459	185	6.21e-36	-165	TRUE	NA	MODERATE	NONE	CODON-CHANGE-PLUS-CODON-DELETION	ORF1ab	tgttat/cag	VM83Q	nsp1	TGTTATG>T
2023-05-02	BTP020523	MN908947.3	518	A	G	0	0	ATG	M	8	44	GTG	V	1	8	3.28e-14	36	TRUE	cds-QHD43415.1	MODERATE	MISSENSE	NON_SYNONYMOUS-CODING	ORF1ab	Atg/Gtg	M85V	nsp1	A>G
2023-05-02	BTP020523	MN908947.3	520	G	T	0	0	ATG	M	3	47	ATT	I	1	3	1.12e-06	44	TRUE	cds-QHD43415.1	MODERATE	MISSENSE	NON_SYNONYMOUS-CODING	ORF1ab	atG/atT	M85I	nsp1	G>T
2023-05-02	BTP020523	MN908947.3	670	T	G	0	0	AGT	S	106	55	AGG	R	1	106	5.55e-63	-51	TRUE	cds-QHD43415.1	MODERATE	MISSENSE	NON_SYNONYMOUS-CODING	ORF1ab	agT/agG	S135R	nsp1	T>G
2023-05-02	BTP020523	MN908947.3	19955	C	T	0	0	ACT	T	50	61	ATT	I	1	50	1.98e-29	11	TRUE	cds-QHD43415.1	MODERATE	MISSENSE	NON_SYNONYMOUS-CODING	ORF1ab	aCt/aTt	T112I	nsp15	C>T
2023-05-02	BTP020523	MN908947.3	20055	A	G	0	0	GAA	E	46	52	GAG	E	1	46	4.87e-27	6	TRUE	cds-QHD43415.1	LOW	SILENT	SYNONYMOUS-CODING	ORF1ab	gaA/gaG	E145	nsp15	A>G
2023-05-11	BTP110523	MN908947.3	28881	G	A	0	0	AGG	R	39	52	AAG	K	1	39	7.35e-23	13	TRUE	cds-QHD43423.2	MODERATE	MISSENSE	NON_SYNONYMOUS-CODING	N	aGg/aAg	R203K	N	G>A
2023-05-11	BTP110523	MN908947.3	28882	G	A	0	0	AGG	R	39	50	AGA	R	1	39	7.35e-23	11	TRUE	cds-QHD43423.2	LOW	SILENT	SYNONYMOUS-CODING	N	agG/agA	R203	N	G>A
2023-05-11	BTP110523	MN908947.3	28883	G	C	0	0	GGA	G	39	51	CGA	R	1	39	7.35e-23	12	TRUE	cds-QHD43423.2	MODERATE	MISSENSE	NON_SYNONYMOUS-CODING	N	Gga/Cga	G204R	N	G>C
2023-05-23	BTP230523	MN908947.3	405	A	G	0	0	AAA	K	280	61	AGA	R	1	280	1.57e-167	-219	TRUE	cds-QHD43415.1	MODERATE	MISSENSE	NON_SYNONYMOUS-CODING	ORF1ab	aAa/aGa	K47R	nsp1	A>G
2023-05-23	KTP230523	MN908947.3	405	A	G	0	0	AAA	K	72	56	AGA	R	1	72	1.35e-42	-16	TRUE	cds-QHD43415.1	MODERATE	MISSENSE	NON_SYNONYMOUS-CODING	ORF1ab	aAa/aGa	K47R	nsp1	A>G
2023-05-23	BTP230523	MN908947.3	513	A	-TGTTATGGT	346	57	NA	NA	73	20	NA	NA	0.210983	346	3.64e-17	-326	TRUE	NA	MODERATE	NONE	CODON-DELETION	ORF1ab	tgttatggt/	VMV84	nsp1	ATGTTATGGT>A
2023-05-23	BTP230523	MN908947.3	513	A	-TGTTAT	346	57	NA	NA	202	20	NA	NA	0.583815	346	3.93e-46	-326	TRUE	NA	MODERATE	NONE	CODON-CHANGE-PLUS-CODON-DELETION	ORF1ab	tgttat/cag	VM83Q	nsp1	ATGTTAT>A
2023-05-23	BTP230523	MN908947.3	514	T	C	40	47	CAT	H	10	40	CAC	H	0.2	50	4.76e-10	-10	TRUE	cds-QHD43415.1	LOW	SILENT	SYNONYMOUS-CODING	ORF1ab	caT/caC	H83	nsp1	T>C
2023-05-23	BTP230523	MN908947.3	516	T	A	9	41	GTT	V	7	36	GAT	D	0.4375	16	1.61e-10	20	TRUE	cds-QHD43415.1	MODERATE	MISSENSE	NON_SYNONYMOUS-CODING	ORF1ab	gTt/gAt	V84D	nsp1	T>A
2023-05-23	KTP230523	MN908947.3	518	A	-TGGTTG	104	59	NA	NA	95	20	NA	NA	0.904762	105	5.31e-21	-85	TRUE	NA	MODERATE	NONE	CODON-CHANGE-PLUS-CODON-DELETION	ORF1ab	tggttg/	MV85	nsp1	ATGGTTG>A
2023-05-23	KTP230523	MN908947.3	519	T	A	0	0	ATG	M	2	39	AAG	K	1	2	0.00020202	37	TRUE	cds-QHD43415.1	MODERATE	MISSENSE	NON_SYNONYMOUS-CODING	ORF1ab	aTg/aAg	M85K	nsp1	T>A
2023-05-23	BTP230523	MN908947.3	520	G	C	2	53	ATG	M	221	56	ATC	I	0.991031	223	4.65e-150	-167	TRUE	cds-QHD43415.1	MODERATE	MISSENSE	NON_SYNONYMOUS-CODING	ORF1ab	atG/atT	M85I	nsp1	G>T
2023-05-23	KTP230523	MN908947.3	524	G	A	0	0	GAG	E	2	39	AAG	K	0.666667	3	0.00020202	36	TRUE	cds-QHD43415.1	MODERATE	MISSENSE	NON_SYNONYMOUS-CODING	ORF1ab	Gag/Aag	E87K	nsp1	G>A
2023-05-23	BTP230523	MN908947.3	670	T	G	0	0	AGT	S	254	54	AGG	R	1	254	6.75e-152	-200	TRUE	cds-QHD43415.1	MODERATE	MISSENSE	NON_SYNONYMOUS-CODING	ORF1ab	agT/agG	S135R	nsp1	T>G
2023-05-23	KTP230523	MN908947.3	670	T	G	0	0	AGT	S	59	55	AGG	R	1	59	8.21e-35	-4	TRUE	cds-QHD43415.1	MODERATE	MISSENSE	NON_SYNONYMOUS-CODING	ORF1ab	agT/agG	S135R	nsp1	T>G
2023-05-23	BTP230523	MN908947.3	685	A	-AAGTCATTT	213	53	NA	NA	20	20	NA	NA	0.0938967	213	0.000100862	-193	TRUE	NA	MODERATE	NONE	CODON-DELETION	ORF1ab	aagtcattt/	LKS140	nsp1	AAAGTCATTT>A
2023-05-23	KTP230523	MN908947.3	3037	C	T	0	0	TTC	F	24	55	TTT	F	1	24	6.2e-14	31	TRUE	cds-QHD43415.1	LOW	SILENT	SYNONYMOUS-CODING	ORF1ab	ttC/ttT	F106	nsp3	C>T
2023-05-23	KTP230523	MN908947.3	4184	G	A	0	0	GGT	G	6	58	AGT	S	1	6	0.0021645	52	TRUE	cds-QHD43415.1	MODERATE	MISSENSE	NON_SYNONYMOUS-CODING	ORF1ab	Ggt/Agt	G489S	nsp3	G>A
2023-05-23	KTP230523	MN908947.3	8547	A	G	0	0	AAG	K	87	57	AGG	R	1	87	1.38e-51	-30	TRUE	cds-QHD43415.1	MODERATE	MISSENSE	NON_SYNONYMOUS-CODING	ORF1ab	aAg/aGg	K1882R	nsp3	A>G
2023-05-23	BTP230523	MN908947.3	9534	C	T	0	0	ACT	T	150	58	ATT	I	1	150	2.13e-89	-92	TRUE	cds-QHD43415.1	MODERATE	MISSENSE	NON_SYNONYMOUS-CODING	ORF1ab	aCt/aTt	T327I	nsp4	C>T
2023-05-23	KTP230523	MN908947.3	9866	C	T	0	0	CTT	L	7	63	TTT	F	1	7	0.000582751	56	TRUE	cds-QHD43415.1	MODERATE	MISSENSE	NON_SYNONYMOUS-CODING	ORF1ab	Ctt/Ttt	L438F	nsp4	C>T
2023-05-23	KTP230523	MN908947.3	10029	C	T	0	0	ACC	T	9	54	ATC	I	1	9	4.11e-05	45	TRUE	cds-QHD43415.1	MODERATE	MISSENSE	NON_SYNONYMOUS-CODING	ORF1ab	aCc/aTc	T492I	nsp4	C>T
2023-05-23	KTP230523	MN908947.3	10198	C	T	0	0	GAC	D	208	56	GAT	D	0.995215	209	1.51e-124	-153	TRUE	cds-QHD43415.1	LOW	SILENT	SYNONYMOUS-CODING	ORF1ab	gaC/gaT	D48	Mpro	C>T
2023-05-23	KTP230523	MN908947.3	10198	C	G	0	0	GAC	D	1	30	GAG	E	0.00478469	209	0.00478469	-179	TRUE	cds-QHD43415.1	LOW	SILENT	SYNONYMOUS-CODING	ORF1ab	gaC/gaT	D48	Mpro	C>T
2023-05-23	KTP230523	MN908947.3	10447	G	A	0	0	AGG	R	141	56	AGA	R	1	141	5.42e-84	-85	TRUE	cds-QHD43415.1	LOW	SILENT	SYNONYMOUS-CODING	ORF1ab	agG/agA	R131	Mpro	G>A
2023-05-23	KTP230523	MN908947.3	10449	C	A	0	0	CCC	P	140	53	CAC	H	1	140	2.16e-83	-87	TRUE	cds-QHD43415.1	MODERATE	MISSENSE	NON_SYNONYMOUS-CODING	ORF1ab	cCc/cAc	P132H	Mpro	C>A
2023-05-23	KTP230523	MN908947.3	10885	T	C	14	53	AAT	N	69	60	AAC	N	0.831325	83	8.27e-33	-23	TRUE	cds-QHD43415.1	LOW	SILENT	SYNONYMOUS-CODING	ORF1ab	aaT/aaC	N277	Mpro	T>C
2023-05-23	KTP230523	MN908947.3	12880	C	T	0	0	ATC	I	19	53	ATT	I	1	19	5.66e-11	34	TRUE	cds-QHD43415.1	LOW	SILENT	SYNONYMOUS-CODING	ORF1ab	atC/atT	I65	nsp9	C>T
2023-05-23	KTP230523	MN908947.3	13362	A	G	0	0	AAA	K	114	56	AGA	R	1	114	8.78e-68	-58	TRUE	cds-QHD43415.1	MODERATE	MISSENSE	NON_SYNONYMOUS-CODING	ORF1ab	aAa/aGa	K113R	Nsp10	A>G
2023-05-23	KTP230523	MN908947.3	14408	C	T	0	0	CCT	P	42	61	CTT	L	1	42	1.19e-24	19	TRUE	cds-QHD43415.1	MODERATE	MISSENSE	NON_SYNONYMOUS-CODING	ORF1ab	cCt/cTt	P323L	RdRp	C>T
2023-05-23	KTP230523	MN908947.3	15714	C	T	0	0	CTC	L	394	56	CTT	L	1	394	4.32e-236	-338	TRUE	cds-QHD43415.1	LOW	SILENT	SYNONYMOUS-CODING	ORF1ab	ctC/ctT	L758	RdRp	C>T
2023-05-23	KTP230523	MN908947.3	15738	C	T	0	0	TTC	F	408	55	TTT	F	1	408	1.64e-244	-353	TRUE	cds-QHD43415.1	LOW	SILENT	SYNONYMOUS-CODING	ORF1ab	ttC/ttT	F766	RdRp	C>T
2023-05-23	KTP230523	MN908947.3	16338	C	T	0	0	GTC	V	10	57	GTT	V	1	10	1.08e-05	47	TRUE	cds-QHD43415.1	LOW	SILENT	SYNONYMOUS-CODING	ORF1ab	gtC/gtT	V34	nsp13	C>T
2023-05-23	KTP230523	MN908947.3	16342	T	C	0	0	TCA	S	10	56	CCA	P	1	10	1.08e-05	46	TRUE	cds-QHD43415.1	MODERATE	MISSENSE	NON_SYNONYMOUS-CODING	ORF1ab	Tca/Cca	S36P	nsp13	T>C
2023-05-23	BTP230523	MN908947.3	17410	C	T	0	0	CGT	R	269	62	TGT	C	1	269	6.46e-161	-207	TRUE	cds-QHD43415.1	MODERATE	MISSENSE	NON_SYNONYMOUS-CODING	ORF1ab	Cgt/Tgt	R392C	nsp13	C>T
2023-05-23	KTP230523	MN908947.3	17410	C	T	0	0	CGT	R	146	58	TGT	C	1	146	5.39e-87	-88	TRUE	cds-QHD43415.1	MODERATE	MISSENSE	NON_SYNONYMOUS-CODING	ORF1ab	Cgt/Tgt	R392C	nsp13	C>T
2023-05-23	BTP230523	MN908947.3	17462	G	A	418	60	CGC	R	7	66	CAC	H	0.0164706	425	0.00768367	-359	TRUE	cds-QHD43415.1	MODERATE	MISSENSE	NON_SYNONYMOUS-CODING	ORF1ab	cGc/cAc	R409H	nsp13	G>A
2023-05-23	BTP230523	MN908947.3	19852	G	A	1	39	GAC	D	19	46	AAC	N	0.95	20	2.9e-10	26	TRUE	cds-QHD43415.1	MODERATE	MISSENSE	NON_SYNONYMOUS-CODING	ORF1ab	Gac/Aac	D78N	nsp15	G>A
2023-05-23	BTP230523	MN908947.3	19955	C	T	0	0	ACT	T	55	64	ATT	I	1	55	2.03e-32	9	TRUE	cds-QHD43415.1	MODERATE	MISSENSE	NON_SYNONYMOUS-CODING	ORF1ab	aCt/aTt	T112I	nsp15	C>T
2023-05-23	KTP230523	MN908947.3	19955	C	T	0	0	ACT	T	20	66	ATT	I	1	20	1.45e-11	46	TRUE	cds-QHD43415.1	MODERATE	MISSENSE	NON_SYNONYMOUS-CODING	ORF1ab	aCt/aTt	T112I	nsp15	C>T
2023-05-23	BTP230523	MN908947.3	20055	A	G	0	0	GAA	E	50	52	GAG	E	1	50	1.98e-29	2	TRUE	cds-QHD43415.1	LOW	SILENT	SYNONYMOUS-CODING	ORF1ab	gaA/gaG	E145	nsp15	A>G
2023-05-23	KTP230523	MN908947.3	20055	A	G	0	0	GAA	E	21	58	GAG	E	1	21	3.72e-12	37	TRUE	cds-QHD43415.1	LOW	SILENT	SYNONYMOUS-CODING	ORF1ab	gaA/gaG	E145	nsp15	A>G
2023-05-23	KTP230523	MN908947.3	23123	C	A	0	0	CCA	P	5	46	ACA	T	1	5	0.00793651	41	TRUE	cds-QHD43416.1	MODERATE	MISSENSE	NON_SYNONYMOUS-CODING	S	Cca/Aca	P521T	S	C>A
2023-05-23	KTP230523	MN908947.3	23403	A	G	0	0	GAT	D	46	55	GGT	G	1	46	4.87e-27	9	TRUE	cds-QHD43416.1	MODERATE	MISSENSE	NON_SYNONYMOUS-CODING	S	gAt/gGt	D614G	S	A>G
2023-05-23	KTP230523	MN908947.3	23525	C	T	0	0	CAT	H	33	58	TAT	Y	1	33	2.77e-19	25	TRUE	cds-QHD43416.1	MODERATE	MISSENSE	NON_SYNONYMOUS-CODING	S	Cat/Tat	H655Y	S	C>T
2023-05-23	KTP230523	MN908947.3	23599	T	G	0	0	AAT	N	13	55	AAG	K	1	13	1.92e-07	42	TRUE	cds-QHD43416.1	MODERATE	MISSENSE	NON_SYNONYMOUS-CODING	S	aaT/aaG	N679K	S	T>G
2023-05-23	KTP230523	MN908947.3	23604	C	A	0	0	CCT	P	11	55	CAT	H	1	11	2.84e-06	44	TRUE	cds-QHD43416.1	MODERATE	MISSENSE	NON_SYNONYMOUS-CODING	S	cCt/cAt	P681H	S	C>A
2023-05-23	KTP230523	MN908947.3	23948	G	T	0	0	GAT	D	13	59	TAT	Y	1	13	1.92e-07	46	TRUE	cds-QHD43416.1	MODERATE	MISSENSE	NON_SYNONYMOUS-CODING	S	Gat/Tat	D796Y	S	G>T
2023-05-23	KTP230523	MN908947.3	24469	T	A	0	0	AAT	N	30	63	AAA	K	1	30	1.69e-17	33	TRUE	cds-QHD43416.1	MODERATE	MISSENSE	NON_SYNONYMOUS-CODING	S	aaT/aaA	N969K	S	T>A
2023-05-23	KTP230523	MN908947.3	25416	C	T	0	0	TTC	F	19	56	TTT	F	1	19	5.66e-11	37	TRUE	cds-QHD43417.1	LOW	SILENT	SYNONYMOUS-CODING	ORF3a	ttC/ttT	F8	ORF3a	C>T
2023-05-23	KTP230523	MN908947.3	26060	C	T	0	0	ACT	T	15	47	ATT	I	1	15	1.29e-08	32	TRUE	cds-QHD43417.1	MODERATE	MISSENSE	NON_SYNONYMOUS-CODING	ORF3a	aCt/aTt	T223I	ORF3a	C>T
2023-05-23	KTP230523	MN908947.3	26270	C	T	0	0	ACA	T	15	47	ATA	I	1	15	1.29e-08	32	TRUE	cds-QHD43418.1	MODERATE	MISSENSE	NON_SYNONYMOUS-CODING	E	aCa/aTa	T9I	E	C>T
2023-05-23	KTP230523	MN908947.3	26275	A	G	0	0	ACG	T	16	44	GCG	A	1	16	3.33e-09	28	TRUE	cds-QHD43418.1	MODERATE	MISSENSE	NON_SYNONYMOUS-CODING	E	Acg/Gcg	T11A	E	A>G
2023-05-23	KTP230523	MN908947.3	26709	G	A	0	0	GCT	A	7	54	ACT	T	1	7	0.000582751	47	TRUE	cds-QHD43419.1	MODERATE	MISSENSE	NON_SYNONYMOUS-CODING	M	Gct/Act	A63T	M	G>A
2023-05-23	BTP230523	MN908947.3	27494	C	T	0	0	CCT	P	8	56	CTT	L	1	8	0.0001554	48	TRUE	cds-QHD43421.1	MODERATE	MISSENSE	NON_SYNONYMOUS-CODING	ORF7a	cCt/cTt	P34L	ORF7a	C>T
2023-05-23	BTP230523	MN908947.3	27807	C	T	0	0	NA	NA	15	50	NA	NA	1	15	1.29e-08	35	TRUE	NA	LOW	SILENT	SYNONYMOUS-CODING	ORF7b	Cta/Tta	L18	ORF7b	C>T
2023-05-23	KTP230523	MN908947.3	27807	C	T	0	0	NA	NA	22	55	NA	NA	1	22	9.51e-13	33	TRUE	NA	LOW	SILENT	SYNONYMOUS-CODING	ORF7b	Cta/Tta	L18	ORF7b	C>T
2023-05-23	BTP230523	MN908947.3	27915	G	T	0	0	GGA	G	7	55	TGA	*	1	7	0.000582751	48	TRUE	cds-QHD43422.1	HIGH	NONSENSE	STOP-GAINED	ORF8	Gga/Tga	G8*	ORF8	G>T
2023-05-23	KTP230523	MN908947.3	27915	G	T	0	0	GGA	G	22	58	TGA	*	1	22	9.51e-13	36	TRUE	cds-QHD43422.1	HIGH	NONSENSE	STOP-GAINED	ORF8	Gga/Tga	G8*	ORF8	G>T
2023-05-23	KTP230523	MN908947.3	28271	A	T	0	0	NA	NA	89	61	NA	NA	1	89	8.74e-53	-28	TRUE	NA	.	.	.	.	.	.	.
2023-05-23	KTP230523	MN908947.3	28311	C	T	0	0	CCC	P	87	58	CTC	L	1	87	1.38e-51	-29	TRUE	cds-QHD43423.2	MODERATE	MISSENSE	NON_SYNONYMOUS-CODING	N	cCc/cTc	P13L	N	C>T
2023-05-23	KTP230523	MN908947.3	28361	G	-GAGAACGCA	64	53	NA	NA	45	20	NA	NA	0.703125	64	1.61e-11	-44	TRUE	NA	MODERATE	NONE	CODON-DELETION	N	gGAGAACGCAgt/ggt	ERS31	N	GGAGAACGCA>G
2023-05-23	KTP230523	MN908947.3	28881	G	A	0	0	AGG	R	27	53	AAG	K	1	27	1.03e-15	26	TRUE	cds-QHD43423.2	MODERATE	MISSENSE	NON_SYNONYMOUS-CODING	N	aGg/aAg	R203K	N	G>A
2023-05-23	KTP230523	MN908947.3	28882	G	A	0	0	AGG	R	27	52	AGA	R	1	27	1.03e-15	25	TRUE	cds-QHD43423.2	LOW	SILENT	SYNONYMOUS-CODING	N	agG/agA	R203	N	G>A
2023-05-23	KTP230523	MN908947.3	28883	G	C	0	0	GGA	G	27	52	CGA	R	1	27	1.03e-15	25	TRUE	cds-QHD43423.2	MODERATE	MISSENSE	NON_SYNONYMOUS-CODING	N	Gga/Cga	G204R	N	G>C
2023-05-24	KTP240523	MN908947.3	405	A	G	0	0	AAA	K	134	58	AGA	R	1	134	8.66e-80	-76	TRUE	cds-QHD43415.1	MODERATE	MISSENSE	NON_SYNONYMOUS-CODING	ORF1ab	aAa/aGa	K47R	nsp1	A>G
2023-05-24	KTP240523	MN908947.3	513	A	-TGTTATGGT	166	59	NA	NA	141	20	NA	NA	0.849398	166	7.68e-32	-146	TRUE	NA	MODERATE	NONE	CODON-DELETION	ORF1ab	tgttatggt/	VMV84	nsp1	ATGTTATGGT>A
2023-05-24	KTP240523	MN908947.3	516	T	A	0	0	GTT	V	3	34	GAT	D	1	3	1.71e-06	31	TRUE	cds-QHD43415.1	MODERATE	MISSENSE	NON_SYNONYMOUS-CODING	ORF1ab	gTt/gAt	V84D	nsp1	T>A
2023-05-24	KTP240523	MN908947.3	618	A	G	0	0	TAC	Y	156	60	TGC	C	1	156	5.31e-93	-96	TRUE	cds-QHD43415.1	MODERATE	MISSENSE	NON_SYNONYMOUS-CODING	ORF1ab	tAc/tGc	Y118C	nsp1	A>G
2023-05-24	KTP240523	MN908947.3	670	T	G	0	0	AGT	S	100	57	AGG	R	1	100	2.21e-59	-43	TRUE	cds-QHD43415.1	MODERATE	MISSENSE	NON_SYNONYMOUS-CODING	ORF1ab	agT/agG	S135R	nsp1	T>G
2023-05-24	KTP240523	MN908947.3	3037	C	T	0	0	TTC	F	68	57	TTT	F	1	68	3.36e-40	-11	TRUE	cds-QHD43415.1	LOW	SILENT	SYNONYMOUS-CODING	ORF1ab	ttC/ttT	F106	nsp3	C>T
2023-05-24	KTP240523	MN908947.3	3131	C	A	17	53	CAA	Q	29	56	AAA	K	0.630435	46	3.6e-12	10	TRUE	cds-QHD43415.1	MODERATE	MISSENSE	NON_SYNONYMOUS-CODING	ORF1ab	Caa/Aaa	Q138K	nsp3	C>A
2023-05-24	KTP240523	MN908947.3	4184	G	A	0	0	GGT	G	16	67	AGT	S	1	16	3.33e-09	51	TRUE	cds-QHD43415.1	MODERATE	MISSENSE	NON_SYNONYMOUS-CODING	ORF1ab	Ggt/Agt	G489S	nsp3	G>A
2023-05-24	KTP240523	MN908947.3	4321	C	T	0	0	GCC	A	5	54	GCT	A	1	5	0.00793651	49	TRUE	cds-QHD43415.1	MODERATE	MISSENSE	NON_SYNONYMOUS-CODING	ORF1ab	gcC/gcT	A534	nsp3	C>T
2023-05-24	KTP240523	MN908947.3	7789	T	A	31	54	GCT	A	67	59	GCA	A	0.683673	98	1.71e-28	-39	TRUE	cds-QHD43415.1	LOW	SILENT	SYNONYMOUS-CODING	ORF1ab	gcT/gcA	A1690	nsp3	T>A
2023-05-24	KTP240523	MN908947.3	9534	C	T	0	0	ACT	T	122	56	ATT	I	1	122	1.39e-72	-66	TRUE	cds-QHD43415.1	MODERATE	MISSENSE	NON_SYNONYMOUS-CODING	ORF1ab	aCt/aTt	T327I	nsp4	C>T
2023-05-24	KTP240523	MN908947.3	9967	C	T	0	0	CTC	L	13	65	CTT	L	1	13	1.92e-07	52	TRUE	cds-QHD43415.1	LOW	SILENT	SYNONYMOUS-CODING	ORF1ab	ctC/ctT	L471	nsp4	C>T
2023-05-24	KTP240523	MN908947.3	10029	C	T	0	0	ACC	T	11	53	ATC	I	1	11	2.84e-06	42	TRUE	cds-QHD43415.1	MODERATE	MISSENSE	NON_SYNONYMOUS-CODING	ORF1ab	aCc/aTc	T492I	nsp4	C>T
2023-05-24	KTP240523	MN908947.3	12880	C	T	0	0	ATC	I	21	61	ATT	I	1	21	3.72e-12	40	TRUE	cds-QHD43415.1	LOW	SILENT	SYNONYMOUS-CODING	ORF1ab	atC/atT	I65	nsp9	C>T
2023-05-24	KTP240523	MN908947.3	15714	C	T	0	0	CTC	L	435	59	CTT	L	1	435	9.39e-261	-376	TRUE	cds-QHD43415.1	LOW	SILENT	SYNONYMOUS-CODING	ORF1ab	ctC/ctT	L758	RdRp	C>T
2023-05-24	KTP240523	MN908947.3	15738	C	T	0	0	TTC	F	452	60	TTT	F	1	452	1.4e-271	-392	TRUE	cds-QHD43415.1	LOW	SILENT	SYNONYMOUS-CODING	ORF1ab	ttC/ttT	F766	RdRp	C>T
2023-05-24	KTP240523	MN908947.3	16197	G	T	4	57	GAG	E	11	52	GAT	D	0.733333	15	3.95e-05	37	TRUE	cds-QHD43415.1	MODERATE	MISSENSE	NON_SYNONYMOUS-CODING	ORF1ab	gaG/gaT	E919D	RdRp	G>C
2023-05-24	KTP240523	MN908947.3	16342	T	C	0	0	TCA	S	43	65	CCA	P	1	43	3.01e-25	22	TRUE	cds-QHD43415.1	MODERATE	MISSENSE	NON_SYNONYMOUS-CODING	ORF1ab	Tca/Cca	S36P	nsp13	T>C
2023-05-24	KTP240523	MN908947.3	17410	C	T	0	0	CGT	R	333	63	TGT	C	1	333	2.11e-199	-270	TRUE	cds-QHD43415.1	MODERATE	MISSENSE	NON_SYNONYMOUS-CODING	ORF1ab	Cgt/Tgt	R392C	nsp13	C>T
2023-05-24	KTP240523	MN908947.3	21294	T	A	2	58	CTT	L	9	55	CTA	L	0.818182	11	0.000187119	44	TRUE	cds-QHD43415.1	LOW	SILENT	SYNONYMOUS-CODING	ORF1ab	ctT/ctA	L212	ethyltr_2	T>A
2023-05-24	KTP240523	MN908947.3	21295	G	A	2	57	GGC	G	9	55	AGC	S	0.818182	11	0.000187119	44	TRUE	cds-QHD43415.1	MODERATE	MISSENSE	NON_SYNONYMOUS-CODING	ORF1ab	Ggc/Agc	G213S	ethyltr_2	G>A
2023-05-24	KTP240523	MN908947.3	21296	G	A	2	38	GGC	G	9	56	GAC	D	0.818182	11	0.000187119	45	TRUE	cds-QHD43415.1	MODERATE	MISSENSE	NON_SYNONYMOUS-CODING	ORF1ab	gGc/gAc	G213D	ethyltr_2	G>A
2023-05-24	KTP240523	MN908947.3	24469	T	A	0	0	AAT	N	91	59	AAA	K	1	91	5.52e-54	-32	TRUE	cds-QHD43416.1	MODERATE	MISSENSE	NON_SYNONYMOUS-CODING	S	aaT/aaA	N969K	S	T>A
2023-05-24	KTP240523	MN908947.3	25416	C	T	0	0	TTC	F	45	57	TTT	F	1	45	1.93e-26	12	TRUE	cds-QHD43417.1	LOW	SILENT	SYNONYMOUS-CODING	ORF3a	ttC/ttT	F8	ORF3a	C>T
2023-05-24	KTP240523	MN908947.3	27807	C	T	0	0	NA	NA	14	66	NA	NA	1	14	4.99e-08	52	TRUE	NA	LOW	SILENT	SYNONYMOUS-CODING	ORF7b	Cta/Tta	L18	ORF7b	C>T
2023-05-24	KTP240523	MN908947.3	27915	G	T	0	0	GGA	G	13	59	TGA	*	1	13	1.92e-07	46	TRUE	cds-QHD43422.1	HIGH	NONSENSE	STOP-GAINED	ORF8	Gga/Tga	G8*	ORF8	G>T
2023-05-24	KTP240523	MN908947.3	28271	A	T	0	0	NA	NA	283	60	NA	NA	1	283	2.47e-169	-223	TRUE	NA	.	.	.	.	.	.	.
2023-05-24	KTP240523	MN908947.3	28311	C	T	0	0	CCC	P	239	57	CTC	L	1	239	7.03e-143	-182	TRUE	cds-QHD43423.2	MODERATE	MISSENSE	NON_SYNONYMOUS-CODING	N	cCc/cTc	P13L	N	C>T
2023-05-24	KTP240523	MN908947.3	28361	G	-GAGAACGCA	153	50	NA	NA	91	20	NA	NA	0.594771	153	1e-21	-133	TRUE	NA	MODERATE	NONE	CODON-DELETION	N	gGAGAACGCAgt/ggt	ERS31	N	GGAGAACGCA>G
2023-05-24	KTP240523	MN908947.3	28363	A	T	0	0	GGA	G	5	50	GGT	G	1	5	1.04e-08	45	TRUE	cds-QHD43423.2	LOW	SILENT	SYNONYMOUS-CODING	N	ggA/ggT	G30	N	A>T
2023-05-24	KTP240523	MN908947.3	28812	G	T	143	58	AGT	S	113	62	ATT	I	0.441406	256	1.31e-41	-194	TRUE	cds-QHD43423.2	MODERATE	MISSENSE	NON_SYNONYMOUS-CODING	N	aGt/aTt	S180I	N	G>T
2023-05-24	KTP240523	MN908947.3	28881	G	A	0	0	AGG	R	67	56	AAG	K	1	67	1.33e-39	-11	TRUE	cds-QHD43423.2	MODERATE	MISSENSE	NON_SYNONYMOUS-CODING	N	aGg/aAg	R203K	N	G>A
2023-05-24	KTP240523	MN908947.3	28882	G	A	0	0	AGG	R	67	54	AGA	R	1	67	1.33e-39	-13	TRUE	cds-QHD43423.2	LOW	SILENT	SYNONYMOUS-CODING	N	agG/agA	R203	N	G>A
2023-05-24	KTP240523	MN908947.3	28883	G	C	0	0	GGA	G	67	55	CGA	R	1	67	1.33e-39	-12	TRUE	cds-QHD43423.2	MODERATE	MISSENSE	NON_SYNONYMOUS-CODING	N	Gga/Cga	G204R	N	G>C
2023-05-31	BRT310523	MN908947.3	26060	C	T	0	0	ACT	T	88	57	ATT	I	1	88	3.48e-52	-31	TRUE	cds-QHD43417.1	MODERATE	MISSENSE	NON_SYNONYMOUS-CODING	ORF3a	aCt/aTt	T223I	ORF3a	C>T
2023-05-31	BRT310523	MN908947.3	26270	C	T	1	37	ACA	T	65	57	ATA	I	0.984848	66	3.5e-37	-9	TRUE	cds-QHD43418.1	MODERATE	MISSENSE	NON_SYNONYMOUS-CODING	E	aCa/aTa	T9I	E	C>T
2023-05-31	BRT310523	MN908947.3	26275	A	G	1	37	ACG	T	59	57	GCG	A	0.983333	60	1.24e-33	-3	TRUE	cds-QHD43418.1	MODERATE	MISSENSE	NON_SYNONYMOUS-CODING	E	Acg/Gcg	T11A	E	A>G
2023-05-31	BRT310523	MN908947.3	28536	G	T	268	53	CGA	R	12	54	CTA	L	0.0428571	280	0.0002212	-226	TRUE	cds-QHD43423.2	MODERATE	MISSENSE	NON_SYNONYMOUS-CODING	N	cGa/cTa	R88L	N	C>T
2023-05-31	BRT310523	MN908947.3	28881	G	A	0	0	AGG	R	175	57	AAG	K	1	175	2.05e-104	-118	TRUE	cds-QHD43423.2	MODERATE	MISSENSE	NON_SYNONYMOUS-CODING	N	aGg/aAg	R203K	N	G>A
2023-05-31	BRT310523	MN908947.3	28882	G	A	0	0	AGG	R	175	55	AGA	R	1	175	2.05e-104	-120	TRUE	cds-QHD43423.2	LOW	SILENT	SYNONYMOUS-CODING	N	agG/agA	R203	N	G>A
2023-05-31	BRT310523	MN908947.3	28883	G	C	0	0	GGA	G	176	55	CGA	R	1	176	5.13e-105	-121	TRUE	cds-QHD43423.2	MODERATE	MISSENSE	NON_SYNONYMOUS-CODING	N	Gga/Cga	G204R	N	G>C
2023-06-01	KTP010623	MN908947.3	514	T	-GTTATG	929	59	NA	NA	800	20	NA	NA	0.861141	929	2.35e-170	-909	TRUE	NA	MODERATE	NONE	CODON-CHANGE-PLUS-CODON-DELETION	ORF1ab	tgttat/cag	VM83Q	nsp1	TGTTATG>T
2023-06-01	KTP010623	MN908947.3	518	A	G	1	33	ATG	M	23	53	GTG	V	0.958333	24	1.17e-44	29	TRUE	cds-QHD43415.1	MODERATE	MISSENSE	NON_SYNONYMOUS-CODING	ORF1ab	Atg/Gtg	M85V	nsp1	A>G
2023-06-01	KTP010623	MN908947.3	520	G	T	0	0	ATG	M	25	39	ATT	I	1	25	3.58e-49	14	TRUE	cds-QHD43415.1	MODERATE	MISSENSE	NON_SYNONYMOUS-CODING	ORF1ab	atG/atT	M85I	nsp1	G>T
2023-06-01	KTP010623	MN908947.3	670	T	G	0	0	AGT	S	567	54	AGG	R	1	567	0	-513	TRUE	cds-QHD43415.1	MODERATE	MISSENSE	NON_SYNONYMOUS-CODING	ORF1ab	agT/agG	S135R	nsp1	T>G
2023-06-01	BRT010623	MN908947.3	3037	C	T	0	0	TTC	F	57	59	TTT	F	1	57	1.29e-33	2	TRUE	cds-QHD43415.1	LOW	SILENT	SYNONYMOUS-CODING	ORF1ab	ttC/ttT	F106	nsp3	C>T
2023-06-01	KTP010623	MN908947.3	3037	C	T	0	0	TTC	F	96	58	TTT	F	1	96	5.54e-57	-38	TRUE	cds-QHD43415.1	LOW	SILENT	SYNONYMOUS-CODING	ORF1ab	ttC/ttT	F106	nsp3	C>T
2023-06-01	KTP010623	MN908947.3	3486	C	T	0	0	GCC	A	397	59	GTC	V	1	397	6.78e-238	-338	TRUE	cds-QHD43415.1	MODERATE	MISSENSE	NON_SYNONYMOUS-CODING	ORF1ab	gCc/gTc	A256V	nsp3	C>T
2023-06-01	KTP010623	MN908947.3	4184	G	A	0	0	GGT	G	18	71	AGT	S	1	18	2.2e-10	53	TRUE	cds-QHD43415.1	MODERATE	MISSENSE	NON_SYNONYMOUS-CODING	ORF1ab	Ggt/Agt	G489S	nsp3	G>A
2023-06-01	KTP010623	MN908947.3	4321	C	T	0	0	GCC	A	10	61	GCT	A	1	10	1.08e-05	51	TRUE	cds-QHD43415.1	MODERATE	MISSENSE	NON_SYNONYMOUS-CODING	ORF1ab	gcC/gcT	A534	nsp3	C>T
2023-06-01	KTP010623	MN908947.3	4330	T	C	0	0	ATT	I	9	63	ATC	I	1	9	4.11e-05	54	TRUE	cds-QHD43415.1	LOW	SILENT	SYNONYMOUS-CODING	ORF1ab	atT/atC	I537	nsp3	T>C
2023-06-01	KTP010623	MN908947.3	5183	C	T	12	63	CCT	P	105	62	TCT	S	0.897436	117	3.3e-53	-55	TRUE	cds-QHD43415.1	MODERATE	MISSENSE	NON_SYNONYMOUS-CODING	ORF1ab	Cct/Tct	P822S	nsp3	C>T
2023-06-01	KTP010623	MN908947.3	9154	A	G	0	0	CAA	Q	72	56	CAG	Q	1	72	1.35e-42	-16	TRUE	cds-QHD43415.1	LOW	SILENT	SYNONYMOUS-CODING	ORF1ab	caA/caG	Q200	nsp4	A>G
2023-06-01	KTP010623	MN908947.3	9534	C	T	0	0	ACT	T	300	59	ATT	I	1	300	1.48e-179	-241	TRUE	cds-QHD43415.1	MODERATE	MISSENSE	NON_SYNONYMOUS-CODING	ORF1ab	aCt/aTt	T327I	nsp4	C>T
2023-06-01	KTP010623	MN908947.3	9866	C	T	0	0	CTT	L	16	49	TTT	F	1	16	3.33e-09	33	TRUE	cds-QHD43415.1	MODERATE	MISSENSE	NON_SYNONYMOUS-CODING	ORF1ab	Ctt/Ttt	L438F	nsp4	C>T
2023-06-01	KTP010623	MN908947.3	10029	C	T	0	0	ACC	T	34	53	ATC	I	1	34	7.03e-20	19	TRUE	cds-QHD43415.1	MODERATE	MISSENSE	NON_SYNONYMOUS-CODING	ORF1ab	aCc/aTc	T492I	nsp4	C>T
2023-06-01	KTP010623	MN908947.3	10198	C	T	0	0	GAC	D	236	62	GAT	D	1	236	4.47e-141	-174	TRUE	cds-QHD43415.1	LOW	SILENT	SYNONYMOUS-CODING	ORF1ab	gaC/gaT	D48	Mpro	C>T
2023-06-01	KTP010623	MN908947.3	10447	G	A	1	32	AGG	R	149	59	AGA	R	0.993333	150	3.2e-87	-91	TRUE	cds-QHD43415.1	LOW	SILENT	SYNONYMOUS-CODING	ORF1ab	agG/agA	R131	Mpro	G>A
2023-06-01	KTP010623	MN908947.3	10449	C	A	0	0	CCC	P	148	59	CAC	H	1	148	3.39e-88	-89	TRUE	cds-QHD43415.1	MODERATE	MISSENSE	NON_SYNONYMOUS-CODING	ORF1ab	cCc/cAc	P132H	Mpro	C>A
2023-06-01	KTP010623	MN908947.3	10456	C	T	0	0	TTC	F	143	58	TTT	F	1	143	3.41e-85	-85	TRUE	cds-QHD43415.1	MODERATE	MISSENSE	NON_SYNONYMOUS-CODING	ORF1ab	ttC/ttT	F134F	Mpro	C>T
2023-06-01	KTP010623	MN908947.3	11074	C	+T	64	55	NA	NA	8	20	NA	NA	0.125	64	0.00540382	-44	TRUE	NA	HIGH	NONE	FRAME_SHIFT	ORF1ab	ttt/Tttt	L37F	nsp6	C>CT
2023-06-01	KTP010623	MN908947.3	11287	G	-TCTGGTTTT	30	57	NA	NA	27	20	NA	NA	0.9	30	8.75e-07	-10	TRUE	NA	MODERATE	NONE	CODON-DELETION	ORF1ab	tctggtttt/	SGF106	nsp6	GTCTGGTTTT>G
2023-06-01	KTP010623	MN908947.3	11674	C	T	0	0	TAC	Y	286	54	TAT	Y	1	286	3.88e-171	-232	TRUE	cds-QHD43415.1	LOW	SILENT	SYNONYMOUS-CODING	ORF1ab	taC/taT	Y234	nsp6	C>T
2023-06-01	KTP010623	MN908947.3	12880	C	T	0	0	ATC	I	80	54	ATT	I	1	80	2.17e-47	-26	TRUE	cds-QHD43415.1	LOW	SILENT	SYNONYMOUS-CODING	ORF1ab	atC/atT	I65	nsp9	C>T
2023-06-01	KTP010623	MN908947.3	14408	C	T	0	0	CCT	P	257	58	CTT	L	1	257	1.06e-153	-199	TRUE	cds-QHD43415.1	MODERATE	MISSENSE	NON_SYNONYMOUS-CODING	ORF1ab	cCt/cTt	P323L	RdRp	C>T
2023-06-01	BRT010623	MN908947.3	15714	C	T	0	0	CTC	L	198	57	CTT	L	1	198	3.09e-118	-141	TRUE	cds-QHD43415.1	LOW	SILENT	SYNONYMOUS-CODING	ORF1ab	ctC/ctT	L758	RdRp	C>T
2023-06-01	KTP010623	MN908947.3	15714	C	T	0	0	CTC	L	565	57	CTT	L	1	565	0	-508	TRUE	cds-QHD43415.1	LOW	SILENT	SYNONYMOUS-CODING	ORF1ab	ctC/ctT	L758	RdRp	C>T
2023-06-01	BRT010623	MN908947.3	15738	C	T	0	0	TTC	F	209	57	TTT	F	1	209	7.58e-125	-152	TRUE	cds-QHD43415.1	LOW	SILENT	SYNONYMOUS-CODING	ORF1ab	ttC/ttT	F766	RdRp	C>T
2023-06-01	KTP010623	MN908947.3	17410	C	T	1	32	CGT	R	337	62	TGT	C	0.997041	338	7.03e-200	-276	TRUE	cds-QHD43415.1	MODERATE	MISSENSE	NON_SYNONYMOUS-CODING	ORF1ab	Cgt/Tgt	R392C	nsp13	C>T
2023-06-01	KTP010623	MN908947.3	18583	G	A	0	0	GTA	V	29	65	ATA	I	1	29	6.65e-17	36	TRUE	cds-QHD43415.1	MODERATE	MISSENSE	NON_SYNONYMOUS-CODING	ORF1ab	Gta/Ata	V182I	nsp14	G>A
2023-06-01	KTP010623	MN908947.3	19955	C	T	0	0	ACT	T	117	64	ATT	I	1	117	1.39e-69	-53	TRUE	cds-QHD43415.1	MODERATE	MISSENSE	NON_SYNONYMOUS-CODING	ORF1ab	aCt/aTt	T112I	nsp15	C>T
2023-06-01	KTP010623	MN908947.3	20055	A	G	0	0	GAA	E	100	50	GAG	E	1	100	2.21e-59	-50	TRUE	cds-QHD43415.1	LOW	SILENT	SYNONYMOUS-CODING	ORF1ab	gaA/gaG	E145	nsp15	A>G
2023-06-01	KTP010623	MN908947.3	23013	A	C	0	0	GAA	E	6	63	GCA	A	1	6	0.0021645	57	TRUE	cds-QHD43416.1	MODERATE	MISSENSE	NON_SYNONYMOUS-CODING	S	gAa/gCa	E484A	S	A>C
2023-06-01	KTP010623	MN908947.3	23019	T	C	0	0	TTT	F	6	64	TCT	S	1	6	0.0021645	58	TRUE	cds-QHD43416.1	MODERATE	MISSENSE	NON_SYNONYMOUS-CODING	S	tTt/tCt	F486S	S	T>C
2023-06-01	KTP010623	MN908947.3	23055	A	G	0	0	CAA	Q	7	65	CGA	R	1	7	0.000582751	58	TRUE	cds-QHD43416.1	MODERATE	MISSENSE	NON_SYNONYMOUS-CODING	S	cAa/cGa	Q498R	S	A>G
2023-06-01	KTP010623	MN908947.3	23063	A	T	0	0	AAT	N	8	62	TAT	Y	1	8	0.0001554	54	TRUE	cds-QHD43416.1	MODERATE	MISSENSE	NON_SYNONYMOUS-CODING	S	Aat/Tat	N501Y	S	A>T
2023-06-01	KTP010623	MN908947.3	23075	T	C	0	0	TAC	Y	8	66	CAC	H	1	8	0.0001554	58	TRUE	cds-QHD43416.1	MODERATE	MISSENSE	NON_SYNONYMOUS-CODING	S	Tac/Cac	Y505H	S	T>C
2023-06-01	KTP010623	MN908947.3	23086	C	T	0	0	TAC	Y	9	68	TAT	Y	1	9	4.11e-05	59	TRUE	cds-QHD43416.1	LOW	SILENT	SYNONYMOUS-CODING	S	taC/taT	Y508	S	C>T
2023-06-01	KTP010623	MN908947.3	23403	A	G	0	0	GAT	D	289	60	GGT	G	1	289	6.09e-173	-229	TRUE	cds-QHD43416.1	MODERATE	MISSENSE	NON_SYNONYMOUS-CODING	S	gAt/gGt	D614G	S	A>G
2023-06-01	KTP010623	MN908947.3	23525	C	T	0	0	CAT	H	250	64	TAT	Y	1	250	1.71e-149	-186	TRUE	cds-QHD43416.1	MODERATE	MISSENSE	NON_SYNONYMOUS-CODING	S	Cat/Tat	H655Y	S	C>T
2023-06-01	KTP010623	MN908947.3	23599	T	G	0	0	AAT	N	125	57	AAG	K	1	125	2.19e-74	-68	TRUE	cds-QHD43416.1	MODERATE	MISSENSE	NON_SYNONYMOUS-CODING	S	aaT/aaG	N679K	S	T>G
2023-06-01	KTP010623	MN908947.3	23604	C	A	0	0	CCT	P	104	56	CAT	H	1	104	8.8e-62	-48	TRUE	cds-QHD43416.1	MODERATE	MISSENSE	NON_SYNONYMOUS-CODING	S	cCt/cAt	P681H	S	C>A
2023-06-01	KTP010623	MN908947.3	24469	T	A	2	20	AAT	N	232	56	AAA	K	0.987234	235	9.87e-136	-179	TRUE	cds-QHD43416.1	MODERATE	MISSENSE	NON_SYNONYMOUS-CODING	S	aaT/aaA	N969K	S	T>A
2023-06-01	KTP010623	MN908947.3	25340	G	A	318	56	GAC	D	95	58	AAC	N	0.230024	413	6.26e-32	-355	TRUE	cds-QHD43416.1	MODERATE	MISSENSE	NON_SYNONYMOUS-CODING	S	Gac/Aac	D1260N	S	G>A
2023-06-01	KTP010623	MN908947.3	25416	C	T	0	0	TTC	F	191	57	TTT	F	1	191	4.98e-114	-134	TRUE	cds-QHD43417.1	LOW	SILENT	SYNONYMOUS-CODING	ORF3a	ttC/ttT	F8	ORF3a	C>T
2023-06-01	KTP010623	MN908947.3	25710	C	T	0	0	CTC	L	16	60	CTT	L	1	16	3.33e-09	44	TRUE	cds-QHD43417.1	LOW	SILENT	SYNONYMOUS-CODING	ORF3a	ctC/ctT	L106	ORF3a	C>T
2023-06-01	KTP010623	MN908947.3	26060	C	T	0	0	ACT	T	45	53	ATT	I	1	45	1.93e-26	8	TRUE	cds-QHD43417.1	MODERATE	MISSENSE	NON_SYNONYMOUS-CODING	ORF3a	aCt/aTt	T223I	ORF3a	C>T
2023-06-01	KTP010623	MN908947.3	26270	C	T	0	0	ACA	T	42	57	ATA	I	1	42	1.19e-24	15	TRUE	cds-QHD43418.1	MODERATE	MISSENSE	NON_SYNONYMOUS-CODING	E	aCa/aTa	T9I	E	C>T
2023-06-01	KTP010623	MN908947.3	26275	A	G	0	0	ACG	T	40	55	GCG	A	1	40	1.86e-23	15	TRUE	cds-QHD43418.1	MODERATE	MISSENSE	NON_SYNONYMOUS-CODING	E	Acg/Gcg	T11A	E	A>G
2023-06-01	KTP010623	MN908947.3	26709	G	A	0	0	GCT	A	7	60	ACT	T	1	7	0.000582751	53	TRUE	cds-QHD43419.1	MODERATE	MISSENSE	NON_SYNONYMOUS-CODING	M	Gct/Act	A63T	M	G>A
2023-06-01	KTP010623	MN908947.3	27807	C	T	0	0	NA	NA	33	48	NA	NA	1	33	2.77e-19	15	TRUE	NA	LOW	SILENT	SYNONYMOUS-CODING	ORF7b	Cta/Tta	L18	ORF7b	C>T
2023-06-01	KTP010623	MN908947.3	28166	G	A	0	0	CAG	Q	404	61	CAA	Q	1	404	4.18e-242	-343	TRUE	cds-QHD43422.1	LOW	SILENT	SYNONYMOUS-CODING	ORF8	caG/caA	Q91	ORF8	G>A
2023-06-01	KTP010623	MN908947.3	28271	A	T	0	0	NA	NA	386	63	NA	NA	1	386	2.8e-231	-323	TRUE	NA	.	.	.	.	.	.	.
2023-06-01	KTP010623	MN908947.3	28311	C	T	0	0	CCC	P	324	57	CTC	L	1	324	5.47e-194	-267	TRUE	cds-QHD43423.2	MODERATE	MISSENSE	NON_SYNONYMOUS-CODING	N	cCc/cTc	P13L	N	C>T
2023-06-01	KTP010623	MN908947.3	28361	G	-GAGAACGCA	202	51	NA	NA	125	20	NA	NA	0.615764	203	1.58e-28	-183	TRUE	NA	MODERATE	NONE	CODON-DELETION	N	gGAGAACGCAgt/ggt	ERS31	N	GGAGAACGCA>G
2023-06-01	KTP010623	MN908947.3	28363	A	T	0	0	GGA	G	9	34	GGT	G	1	9	9.45e-15	25	TRUE	cds-QHD43423.2	LOW	SILENT	SYNONYMOUS-CODING	N	ggA/ggT	G30	N	A>T
2023-06-01	KTP010623	MN908947.3	28737	C	T	0	0	GCT	A	333	63	GTT	V	1	333	2.11e-199	-270	TRUE	cds-QHD43423.2	MODERATE	MISSENSE	NON_SYNONYMOUS-CODING	N	gCt/gTt	A155V	N	C>T
2023-06-01	KTP010623	MN908947.3	28881	G	A	0	0	AGG	R	102	52	AAG	K	1	102	1.39e-60	-50	TRUE	cds-QHD43423.2	MODERATE	MISSENSE	NON_SYNONYMOUS-CODING	N	aGg/aAg	R203K	N	G>A
2023-06-01	KTP010623	MN908947.3	28882	G	A	0	0	AGG	R	102	51	AGA	R	1	102	1.39e-60	-51	TRUE	cds-QHD43423.2	LOW	SILENT	SYNONYMOUS-CODING	N	agG/agA	R203	N	G>A
2023-06-01	KTP010623	MN908947.3	28883	G	C	0	0	GGA	G	103	51	CGA	R	1	103	3.5e-61	-52	TRUE	cds-QHD43423.2	MODERATE	MISSENSE	NON_SYNONYMOUS-CODING	N	Gga/Cga	G204R	N	G>C
2023-06-01	KTP010623	MN908947.3	29510	A	C	0	0	AGT	S	57	50	CGT	R	1	57	1.29e-33	-7	TRUE	cds-QHD43423.2	MODERATE	MISSENSE	NON_SYNONYMOUS-CODING	N	Agt/Cgt	S413R	N	A>C
2023-06-07	BTP070623	MN908947.3	405	A	G	0	0	AAA	K	109	56	AGA	R	1	109	8.8e-65	-53	TRUE	cds-QHD43415.1	MODERATE	MISSENSE	NON_SYNONYMOUS-CODING	ORF1ab	aAa/aGa	K47R	nsp1	A>G
2023-06-07	BTP070623	MN908947.3	513	A	-TGTTATGGT	155	59	NA	NA	136	20	NA	NA	0.877419	155	1.83e-30	-135	TRUE	NA	MODERATE	NONE	CODON-DELETION	ORF1ab	tgttatggt/	VMV84	nsp1	ATGTTATGGT>A
2023-06-07	BTP070623	MN908947.3	516	T	A	0	0	GTT	V	1	38	GAT	D	1	1	0.00719424	37	TRUE	cds-QHD43415.1	MODERATE	MISSENSE	NON_SYNONYMOUS-CODING	ORF1ab	gTt/gAt	V84D	nsp1	T>A
2023-06-07	BTP070623	MN908947.3	522	T	A	0	0	GTT	V	2	38	GAT	D	1	2	0.000101317	36	TRUE	cds-QHD43415.1	MODERATE	MISSENSE	NON_SYNONYMOUS-CODING	ORF1ab	gGt/gAt	V86D	nsp1	G>A
2023-06-07	BTP070623	MN908947.3	670	T	G	0	0	AGT	S	84	57	AGG	R	1	84	8.7e-50	-27	TRUE	cds-QHD43415.1	MODERATE	MISSENSE	NON_SYNONYMOUS-CODING	ORF1ab	agT/agG	S135R	nsp1	T>G
2023-06-07	BTP070623	MN908947.3	3037	C	T	0	0	TTC	F	49	58	TTT	F	1	49	7.85e-29	9	TRUE	cds-QHD43415.1	LOW	SILENT	SYNONYMOUS-CODING	ORF1ab	ttC/ttT	F106	nsp3	C>T
2023-06-07	BTP070623	MN908947.3	9534	C	T	0	0	ACT	T	112	61	ATT	I	1	112	1.39e-66	-51	TRUE	cds-QHD43415.1	MODERATE	MISSENSE	NON_SYNONYMOUS-CODING	ORF1ab	aCt/aTt	T327I	nsp4	C>T
2023-06-07	BTP070623	MN908947.3	10198	C	T	0	0	GAC	D	59	61	GAT	D	1	59	8.21e-35	2	TRUE	cds-QHD43415.1	LOW	SILENT	SYNONYMOUS-CODING	ORF1ab	gaC/gaT	D48	Mpro	C>T
2023-06-07	BTP070623	MN908947.3	10447	G	A	1	20	AGG	R	36	55	AGA	R	0.972973	37	4.24e-20	18	TRUE	cds-QHD43415.1	LOW	SILENT	SYNONYMOUS-CODING	ORF1ab	agG/agA	R131	Mpro	G>A
2023-06-07	BTP070623	MN908947.3	10449	C	A	0	0	CCC	P	37	52	CAC	H	1	37	1.15e-21	15	TRUE	cds-QHD43415.1	MODERATE	MISSENSE	NON_SYNONYMOUS-CODING	ORF1ab	cCc/cAc	P132H	Mpro	C>A
2023-06-07	BTP070623	MN908947.3	11455	C	T	0	0	GCC	A	118	67	GCT	A	1	118	3.49e-70	-51	TRUE	cds-QHD43415.1	LOW	SILENT	SYNONYMOUS-CODING	ORF1ab	gcC/gcT	A161	nsp6	C>T
2023-06-07	BTP070623	MN908947.3	15714	C	T	0	0	CTC	L	404	59	CTT	L	1	404	4.18e-242	-345	TRUE	cds-QHD43415.1	LOW	SILENT	SYNONYMOUS-CODING	ORF1ab	ctC/ctT	L758	RdRp	C>T
2023-06-07	BTP070623	MN908947.3	15738	C	T	0	0	TTC	F	422	59	TTT	F	1	422	6.21e-253	-363	TRUE	cds-QHD43415.1	LOW	SILENT	SYNONYMOUS-CODING	ORF1ab	ttC/ttT	F766	RdRp	C>T
2023-06-07	BTP070623	MN908947.3	16342	T	C	0	0	TCA	S	12	64	CCA	P	1	12	7.4e-07	52	TRUE	cds-QHD43415.1	MODERATE	MISSENSE	NON_SYNONYMOUS-CODING	ORF1ab	Tca/Cca	S36P	nsp13	T>C
2023-06-07	BTP070623	MN908947.3	17410	C	T	0	0	CGT	R	116	63	TGT	C	1	116	5.54e-69	-53	TRUE	cds-QHD43415.1	MODERATE	MISSENSE	NON_SYNONYMOUS-CODING	ORF1ab	Cgt/Tgt	R392C	nsp13	C>T
2023-06-07	BTP070623	MN908947.3	17628	T	C	2	77	CAT	H	122	58	CAC	H	0.983871	124	6.77e-70	-66	TRUE	cds-QHD43415.1	LOW	SILENT	SYNONYMOUS-CODING	ORF1ab	caT/caC	H464	nsp13	T>C
2023-06-07	BTP070623	MN908947.3	19955	C	T	0	0	ACT	T	35	64	ATT	I	1	35	1.78e-20	29	TRUE	cds-QHD43415.1	MODERATE	MISSENSE	NON_SYNONYMOUS-CODING	ORF1ab	aCt/aTt	T112I	nsp15	C>T
2023-06-07	BTP070623	MN908947.3	20055	A	G	0	0	GAA	E	25	48	GAG	E	1	25	1.58e-14	23	TRUE	cds-QHD43415.1	LOW	SILENT	SYNONYMOUS-CODING	ORF1ab	gaA/gaG	E145	nsp15	A>G
2023-06-07	BTP070623	MN908947.3	21618	C	T	0	0	ACA	T	45	62	ATA	I	1	45	1.93e-26	17	TRUE	cds-QHD43416.1	MODERATE	MISSENSE	NON_SYNONYMOUS-CODING	S	aCa/aTa	T19I	S	C>T
2023-06-07	BTP070623	MN908947.3	21632	T	-TACCCCCTG	45	64	NA	NA	45	20	NA	NA	1	45	1.03e-10	-25	TRUE	NA	HIGH	NONE	CODON-CHANGE-PLUS-CODON-DELETION+FRAME_SHIFT	S	tTACCCCCTGca/tca	LPP24S	S	TTACCCCCTG>T
2023-06-07	BTP070623	MN908947.3	21737	T	C	0	0	TTT	F	73	62	CTT	L	1	73	3.4e-43	-11	TRUE	cds-QHD43416.1	MODERATE	MISSENSE	NON_SYNONYMOUS-CODING	S	Ttt/Ctt	F59L	S	T>C
2023-06-07	BTP070623	MN908947.3	21810	T	C	0	0	GTC	V	55	59	GCC	A	1	55	2.03e-32	4	TRUE	cds-QHD43416.1	MODERATE	MISSENSE	NON_SYNONYMOUS-CODING	S	gTc/gCc	V83A	S	T>C
2023-06-07	BTP070623	MN908947.3	23055	A	G	0	0	CAA	Q	7	47	CGA	R	1	7	0.000582751	40	TRUE	cds-QHD43416.1	MODERATE	MISSENSE	NON_SYNONYMOUS-CODING	S	cAa/cGa	Q498R	S	A>G
2023-06-07	BTP070623	MN908947.3	23063	A	T	0	0	AAT	N	7	49	TAT	Y	1	7	0.000582751	42	TRUE	cds-QHD43416.1	MODERATE	MISSENSE	NON_SYNONYMOUS-CODING	S	Aat/Tat	N501Y	S	A>T
2023-06-07	BTP070623	MN908947.3	23075	T	C	0	0	TAC	Y	12	46	CAC	H	1	12	7.4e-07	34	TRUE	cds-QHD43416.1	MODERATE	MISSENSE	NON_SYNONYMOUS-CODING	S	Tac/Cac	Y505H	S	T>C
2023-06-07	BTP070623	MN908947.3	23086	C	T	0	0	TAC	Y	11	45	TAT	Y	1	11	2.84e-06	34	TRUE	cds-QHD43416.1	LOW	SILENT	SYNONYMOUS-CODING	S	taC/taT	Y508	S	C>T
2023-06-07	BTP070623	MN908947.3	23229	A	G	1	77	AAC	N	14	43	AGC	S	0.933333	15	1.93e-07	28	TRUE	cds-QHD43416.1	MODERATE	MISSENSE	NON_SYNONYMOUS-CODING	S	aAc/aGc	N556S	S	A>G
2023-06-07	BTP070623	MN908947.3	23403	A	G	0	0	GAT	D	55	61	GGT	G	1	55	2.03e-32	6	TRUE	cds-QHD43416.1	MODERATE	MISSENSE	NON_SYNONYMOUS-CODING	S	gAt/gGt	D614G	S	A>G
2023-06-07	BTP070623	MN908947.3	23525	C	T	0	0	CAT	H	71	65	TAT	Y	1	71	5.37e-42	-6	TRUE	cds-QHD43416.1	MODERATE	MISSENSE	NON_SYNONYMOUS-CODING	S	Cat/Tat	H655Y	S	C>T
2023-06-07	BTP070623	MN908947.3	23599	T	G	0	0	AAT	N	25	61	AAG	K	1	25	1.58e-14	36	TRUE	cds-QHD43416.1	MODERATE	MISSENSE	NON_SYNONYMOUS-CODING	S	aaT/aaG	N679K	S	T>G
2023-06-07	BTP070623	MN908947.3	23604	C	A	0	0	CCT	P	20	57	CAT	H	1	20	1.45e-11	37	TRUE	cds-QHD43416.1	MODERATE	MISSENSE	NON_SYNONYMOUS-CODING	S	cCt/cAt	P681H	S	C>A
2023-06-07	BTP070623	MN908947.3	26060	C	T	0	0	ACT	T	6	57	ATT	I	1	6	0.0021645	51	TRUE	cds-QHD43417.1	MODERATE	MISSENSE	NON_SYNONYMOUS-CODING	ORF3a	aCt/aTt	T223I	ORF3a	C>T
2023-06-07	BTP070623	MN908947.3	27494	C	T	0	0	CCT	P	6	34	CTT	L	1	6	0.0021645	28	TRUE	cds-QHD43421.1	MODERATE	MISSENSE	NON_SYNONYMOUS-CODING	ORF7a	cCt/cTt	P34L	ORF7a	C>T
2023-06-07	BTP070623	MN908947.3	27807	C	T	0	0	NA	NA	7	60	NA	NA	1	7	0.000582751	53	TRUE	NA	LOW	SILENT	SYNONYMOUS-CODING	ORF7b	Cta/Tta	L18	ORF7b	C>T
2023-06-08	KTP080623	MN908947.3	405	A	G	0	0	AAA	K	83	58	AGA	R	1	83	3.46e-49	-25	TRUE	cds-QHD43415.1	MODERATE	MISSENSE	NON_SYNONYMOUS-CODING	ORF1ab	aAa/aGa	K47R	nsp1	A>G
2023-06-08	KTP080623	MN908947.3	670	T	G	0	0	AGT	S	57	57	AGG	R	1	57	1.29e-33	0	TRUE	cds-QHD43415.1	MODERATE	MISSENSE	NON_SYNONYMOUS-CODING	ORF1ab	agT/agG	S135R	nsp1	T>G
2023-06-08	KTP080623	MN908947.3	3037	C	T	0	0	TTC	F	113	63	TTT	F	1	113	3.5e-67	-50	TRUE	cds-QHD43415.1	LOW	SILENT	SYNONYMOUS-CODING	ORF1ab	ttC/ttT	F106	nsp3	C>T
2023-06-08	KTP080623	MN908947.3	4184	G	A	0	0	GGT	G	16	55	AGT	S	1	16	3.33e-09	39	TRUE	cds-QHD43415.1	MODERATE	MISSENSE	NON_SYNONYMOUS-CODING	ORF1ab	Ggt/Agt	G489S	nsp3	G>A
2023-06-08	KTP080623	MN908947.3	4321	C	T	0	0	GCC	A	5	46	GCT	A	1	5	0.00793651	41	TRUE	cds-QHD43415.1	MODERATE	MISSENSE	NON_SYNONYMOUS-CODING	ORF1ab	gcC/gcT	A534	nsp3	C>T
2023-06-08	KTP080623	MN908947.3	9534	C	T	0	0	ACT	T	216	56	ATT	I	1	216	4.7e-129	-160	TRUE	cds-QHD43415.1	MODERATE	MISSENSE	NON_SYNONYMOUS-CODING	ORF1ab	aCt/aTt	T327I	nsp4	C>T
2023-06-08	KTP080623	MN908947.3	10198	C	T	0	0	GAC	D	404	60	GAT	D	1	404	4.18e-242	-344	TRUE	cds-QHD43415.1	LOW	SILENT	SYNONYMOUS-CODING	ORF1ab	gaC/gaT	D48	Mpro	C>T
2023-06-08	KTP080623	MN908947.3	10447	G	A	1	20	AGG	R	192	56	AGA	R	0.994819	193	6.03e-113	-137	TRUE	cds-QHD43415.1	LOW	SILENT	SYNONYMOUS-CODING	ORF1ab	agG/agA	R131	Mpro	G>A
2023-06-08	KTP080623	MN908947.3	10449	C	A	0	0	CCC	P	190	55	CAC	H	1	190	1.99e-113	-135	TRUE	cds-QHD43415.1	MODERATE	MISSENSE	NON_SYNONYMOUS-CODING	ORF1ab	cCc/cAc	P132H	Mpro	C>A
2023-06-08	KTP080623	MN908947.3	12730	T	A	0	0	GCT	A	241	56	GCA	A	1	241	4.41e-144	-185	TRUE	cds-QHD43415.1	LOW	SILENT	SYNONYMOUS-CODING	ORF1ab	gcT/gcA	A15	nsp9	T>A
2023-06-08	KTP080623	MN908947.3	12880	C	T	0	0	ATC	I	138	54	ATT	I	1	138	3.43e-82	-84	TRUE	cds-QHD43415.1	LOW	SILENT	SYNONYMOUS-CODING	ORF1ab	atC/atT	I65	nsp9	C>T
2023-06-08	KTP080623	MN908947.3	14408	C	T	0	0	CCT	P	91	57	CTT	L	1	91	5.52e-54	-34	TRUE	cds-QHD43415.1	MODERATE	MISSENSE	NON_SYNONYMOUS-CODING	ORF1ab	cCt/cTt	P323L	RdRp	C>T
2023-06-08	KTP080623	MN908947.3	15714	C	T	0	0	CTC	L	993	59	CTT	L	1	993	0	-934	TRUE	cds-QHD43415.1	LOW	SILENT	SYNONYMOUS-CODING	ORF1ab	ctC/ctT	L758	RdRp	C>T
2023-06-08	KTP080623	MN908947.3	15738	C	T	0	0	TTC	F	974	59	TTT	F	1	974	0	-915	TRUE	cds-QHD43415.1	LOW	SILENT	SYNONYMOUS-CODING	ORF1ab	ttC/ttT	F766	RdRp	C>T
2023-06-08	KTP080623	MN908947.3	16342	T	C	0	0	TCA	S	75	66	CCA	P	1	75	2.15e-44	-9	TRUE	cds-QHD43415.1	MODERATE	MISSENSE	NON_SYNONYMOUS-CODING	ORF1ab	Tca/Cca	S36P	nsp13	T>C
2023-06-08	KTP080623	MN908947.3	17410	C	T	0	0	CGT	R	363	62	TGT	C	1	363	1.91e-217	-301	TRUE	cds-QHD43415.1	MODERATE	MISSENSE	NON_SYNONYMOUS-CODING	ORF1ab	Cgt/Tgt	R392C	nsp13	C>T
2023-06-08	KTP080623	MN908947.3	17621	A	G	0	0	AAA	K	448	58	AGA	R	1	448	1.42e-268	-390	TRUE	cds-QHD43415.1	MODERATE	MISSENSE	NON_SYNONYMOUS-CODING	ORF1ab	aAa/aGa	K462R	nsp13	A>G
2023-06-08	KTP080623	MN908947.3	18703	G	T	0	0	GAC	D	69	64	TAC	Y	1	69	8.47e-41	-5	TRUE	cds-QHD43415.1	MODERATE	MISSENSE	NON_SYNONYMOUS-CODING	ORF1ab	Gac/Tac	D222Y	nsp14	G>T
2023-06-08	KTP080623	MN908947.3	19955	C	T	0	0	ACT	T	28	64	ATT	I	1	28	2.61e-16	36	TRUE	cds-QHD43415.1	MODERATE	MISSENSE	NON_SYNONYMOUS-CODING	ORF1ab	aCt/aTt	T112I	nsp15	C>T
2023-06-08	KTP080623	MN908947.3	20055	A	G	0	0	GAA	E	28	56	GAG	E	1	28	2.61e-16	28	TRUE	cds-QHD43415.1	LOW	SILENT	SYNONYMOUS-CODING	ORF1ab	gaA/gaG	E145	nsp15	A>G
2023-06-08	KTP080623	MN908947.3	21618	C	T	0	0	ACA	T	58	59	ATA	I	1	58	3.26e-34	1	TRUE	cds-QHD43416.1	MODERATE	MISSENSE	NON_SYNONYMOUS-CODING	S	aCa/aTa	T19I	S	C>T
2023-06-08	KTP080623	MN908947.3	21632	T	-TACCCCCTG	59	58	NA	NA	54	20	NA	NA	0.915254	59	5.15e-13	-39	TRUE	NA	HIGH	NONE	CODON-CHANGE-PLUS-CODON-DELETION+FRAME_SHIFT	S	tTACCCCCTGca/tca	LPP24S	S	TTACCCCCTG>T
2023-06-08	KTP080623	MN908947.3	21810	T	C	0	0	GTC	V	60	61	GCC	A	1	60	2.07e-35	1	TRUE	cds-QHD43416.1	MODERATE	MISSENSE	NON_SYNONYMOUS-CODING	S	gTc/gCc	V83A	S	T>C
2023-06-08	KTP080623	MN908947.3	23403	A	G	0	0	GAT	D	94	57	GGT	G	1	94	8.77e-56	-37	TRUE	cds-QHD43416.1	MODERATE	MISSENSE	NON_SYNONYMOUS-CODING	S	gAt/gGt	D614G	S	A>G
2023-06-08	KTP080623	MN908947.3	23525	C	T	0	0	CAT	H	85	64	TAT	Y	1	85	2.19e-50	-21	TRUE	cds-QHD43416.1	MODERATE	MISSENSE	NON_SYNONYMOUS-CODING	S	Cat/Tat	H655Y	S	C>T
2023-06-08	KTP080623	MN908947.3	23599	T	G	0	0	AAT	N	41	53	AAG	K	1	41	4.71e-24	12	TRUE	cds-QHD43416.1	MODERATE	MISSENSE	NON_SYNONYMOUS-CODING	S	aaT/aaG	N679K	S	T>G
2023-06-08	KTP080623	MN908947.3	23604	C	A	0	0	CCT	P	33	54	CAT	H	1	33	2.77e-19	21	TRUE	cds-QHD43416.1	MODERATE	MISSENSE	NON_SYNONYMOUS-CODING	S	cCt/cAt	P681H	S	C>A
2023-06-08	KTP080623	MN908947.3	23948	G	T	0	0	GAT	D	31	62	TAT	Y	1	31	4.3e-18	31	TRUE	cds-QHD43416.1	MODERATE	MISSENSE	NON_SYNONYMOUS-CODING	S	Gat/Tat	D796Y	S	G>T
2023-06-08	KTP080623	MN908947.3	24469	T	A	2	20	AAT	N	223	58	AAA	K	0.991111	225	4.65e-130	-167	TRUE	cds-QHD43416.1	MODERATE	MISSENSE	NON_SYNONYMOUS-CODING	S	aaT/aaA	N969K	S	T>A
2023-06-08	KTP080623	MN908947.3	25316	T	C	0	0	TCC	S	390	62	CCC	P	1	390	1.1e-233	-328	TRUE	cds-QHD43416.1	MODERATE	MISSENSE	NON_SYNONYMOUS-CODING	S	Tcc/Ccc	S1252P	S	T>C
2023-06-08	KTP080623	MN908947.3	25416	C	T	0	0	TTC	F	196	56	TTT	F	1	196	4.92e-117	-140	TRUE	cds-QHD43417.1	LOW	SILENT	SYNONYMOUS-CODING	ORF3a	ttC/ttT	F8	ORF3a	C>T
2023-06-08	KTP080623	MN908947.3	25584	C	T	0	0	ACC	T	7	55	ACT	T	1	7	0.000582751	48	TRUE	cds-QHD43417.1	LOW	SILENT	SYNONYMOUS-CODING	ORF3a	acC/acT	T64	ORF3a	C>T
2023-06-08	KTP080623	MN908947.3	25613	C	T	0	0	TCC	S	9	58	TTC	F	1	9	4.11e-05	49	TRUE	cds-QHD43417.1	MODERATE	MISSENSE	NON_SYNONYMOUS-CODING	ORF3a	tCc/tTc	S74F	ORF3a	C>T
2023-06-08	KTP080623	MN908947.3	26060	C	T	0	0	ACT	T	17	50	ATT	I	1	17	8.57e-10	33	TRUE	cds-QHD43417.1	MODERATE	MISSENSE	NON_SYNONYMOUS-CODING	ORF3a	aCt/aTt	T223I	ORF3a	C>T
2023-06-08	KTP080623	MN908947.3	26270	C	T	0	0	ACA	T	13	49	ATA	I	1	13	1.92e-07	36	TRUE	cds-QHD43418.1	MODERATE	MISSENSE	NON_SYNONYMOUS-CODING	E	aCa/aTa	T9I	E	C>T
2023-06-08	KTP080623	MN908947.3	26275	A	G	0	0	ACG	T	11	51	GCG	A	1	11	2.84e-06	40	TRUE	cds-QHD43418.1	MODERATE	MISSENSE	NON_SYNONYMOUS-CODING	E	Acg/Gcg	T11A	E	A>G
2023-06-08	KTP080623	MN908947.3	26709	G	A	0	0	GCT	A	7	60	ACT	T	1	7	0.000582751	53	TRUE	cds-QHD43419.1	MODERATE	MISSENSE	NON_SYNONYMOUS-CODING	M	Gct/Act	A63T	M	G>A
2023-06-08	KTP080623	MN908947.3	27807	C	T	0	0	NA	NA	14	48	NA	NA	1	14	4.99e-08	34	TRUE	NA	LOW	SILENT	SYNONYMOUS-CODING	ORF7b	Cta/Tta	L18	ORF7b	C>T
2023-06-08	KTP080623	MN908947.3	27915	G	T	0	0	GGA	G	9	61	TGA	*	1	9	4.11e-05	52	TRUE	cds-QHD43422.1	HIGH	NONSENSE	STOP-GAINED	ORF8	Gga/Tga	G8*	ORF8	G>T
2023-06-08	KTP080623	MN908947.3	28250	T	+CTG	419	58	NA	NA	338	20	NA	NA	0.806683	419	2.47e-73	-399	TRUE	NA	MODERATE	NONE	CODON-INSERTION	ORF8	gat/CTGttc	F120FL	ORF8	TCTG>T
2023-06-08	KTP080623	MN908947.3	28251	T	C	364	58	TTC	F	15	48	CTC	L	0.0394737	380	2.65e-05	-332	TRUE	cds-QHD43422.1	MODERATE	MISSENSE	NON_SYNONYMOUS-CODING	ORF8	Ttc/Ctc	F120L	ORF8	T>C
2023-06-08	KTP080623	MN908947.3	28253	C	-A	364	58	NA	NA	364	20	NA	NA	0.99726	365	2.27e-77	-345	TRUE	NA	HIGH	NONE	FRAME_SHIFT	ORF8	Atc/tct	I121S	ORF8	CA>C
2023-06-08	KTP080623	MN908947.3	28254	A	C	0	0	ATC	I	7	73	CTC	L	1	7	5.02e-15	66	TRUE	cds-QHD43422.1	MODERATE	MISSENSE	NON_SYNONYMOUS-CODING	ORF8	Atc/Ctc	I121L	ORF8	A>C
2023-06-08	KTP080623	MN908947.3	28271	A	T	0	0	NA	NA	412	61	NA	NA	1	412	6.43e-247	-351	TRUE	NA	.	.	.	.	.	.	.
2023-06-08	KTP080623	MN908947.3	28297	T	C	0	0	AAT	N	405	57	AAC	N	1	405	1.05e-242	-348	TRUE	cds-QHD43423.2	LOW	SILENT	SYNONYMOUS-CODING	N	aaT/aaC	N8	N	T>C
2023-06-08	KTP080623	MN908947.3	28311	C	T	0	0	CCC	P	365	59	CTC	L	1	365	1.2e-218	-306	TRUE	cds-QHD43423.2	MODERATE	MISSENSE	NON_SYNONYMOUS-CODING	N	cCc/cTc	P13L	N	C>T
2023-06-08	KTP080623	MN908947.3	28361	G	-GAGAACGCA	263	49	NA	NA	141	20	NA	NA	0.536122	263	4.26e-33	-243	TRUE	NA	MODERATE	NONE	CODON-DELETION	N	gGAGAACGCAgt/ggt	ERS31	N	GGAGAACGCA>G
2023-06-08	KTP080623	MN908947.3	28363	A	T	0	0	GGA	G	7	44	GGT	G	1	7	1.72e-12	37	TRUE	cds-QHD43423.2	LOW	SILENT	SYNONYMOUS-CODING	N	ggA/ggT	G30	N	A>T
2023-06-08	KTP080623	MN908947.3	28370	A	G	0	0	AGT	S	1	33	GGT	G	1	1	0.00653595	32	TRUE	cds-QHD43423.2	MODERATE	MISSENSE	NON_SYNONYMOUS-CODING	N	Agt/Ggt	S33G	N	A>G
2023-06-08	KTP080623	MN908947.3	28881	G	A	0	0	AGG	R	155	52	AAG	K	1	155	2.12e-92	-103	TRUE	cds-QHD43423.2	MODERATE	MISSENSE	NON_SYNONYMOUS-CODING	N	aGg/aAg	R203K	N	G>A
2023-06-08	KTP080623	MN908947.3	28882	G	A	0	0	AGG	R	153	50	AGA	R	1	153	3.37e-91	-103	TRUE	cds-QHD43423.2	LOW	SILENT	SYNONYMOUS-CODING	N	agG/agA	R203	N	G>A
2023-06-08	KTP080623	MN908947.3	28883	G	C	0	0	GGA	G	153	51	CGA	R	1	153	3.37e-91	-102	TRUE	cds-QHD43423.2	MODERATE	MISSENSE	NON_SYNONYMOUS-CODING	N	Gga/Cga	G204R	N	G>C
2023-06-12	BRT120623	MN908947.3	3037	C	T	0	0	TTC	F	21	66	TTT	F	1	21	3.72e-12	45	TRUE	cds-QHD43415.1	LOW	SILENT	SYNONYMOUS-CODING	ORF1ab	ttC/ttT	F106	nsp3	C>T
2023-06-12	BRT120623	MN908947.3	11455	C	T	0	0	GCC	A	123	65	GCT	A	1	123	3.48e-73	-58	TRUE	cds-QHD43415.1	LOW	SILENT	SYNONYMOUS-CODING	ORF1ab	gcC/gcT	A161	nsp6	C>T
2023-06-12	BTP120623	MN908947.3	12132	C	-T	291	56	NA	NA	284	20	NA	NA	0.975945	291	2.26e-61	-271	TRUE	NA	HIGH	NONE	FRAME_SHIFT	ORF1ab	gcTttt/gcttt	F15L	nsp8	CT>C
2023-06-12	BTP120623	MN908947.3	12133	T	C	1	70	GCT	A	1	33	GCC	A	0.5	2	0.00696864	31	TRUE	cds-QHD43415.1	LOW	SILENT	SYNONYMOUS-CODING	ORF1ab	gcT/gcC	A14	nsp8	T>C
2023-06-12	BTP120623	MN908947.3	24469	T	A	2	20	AAT	N	821	57	AAA	K	0.99757	823	0	-766	TRUE	cds-QHD43416.1	MODERATE	MISSENSE	NON_SYNONYMOUS-CODING	S	aaT/aaA	N969K	S	T>A
2023-06-12	BTP120623	MN908947.3	25416	C	T	0	0	TTC	F	185	58	TTT	F	1	185	2.01e-110	-127	TRUE	cds-QHD43417.1	LOW	SILENT	SYNONYMOUS-CODING	ORF3a	ttC/ttT	F8	ORF3a	C>T
2023-06-12	BTP120623	MN908947.3	26060	C	T	0	0	ACT	T	13	56	ATT	I	1	13	1.92e-07	43	TRUE	cds-QHD43417.1	MODERATE	MISSENSE	NON_SYNONYMOUS-CODING	ORF3a	aCt/aTt	T223I	ORF3a	C>T
2023-06-12	BTP120623	MN908947.3	26270	C	T	0	0	ACA	T	8	47	ATA	I	1	8	0.0001554	39	TRUE	cds-QHD43418.1	MODERATE	MISSENSE	NON_SYNONYMOUS-CODING	E	aCa/aTa	T9I	E	C>T
2023-06-12	BTP120623	MN908947.3	26275	A	G	0	0	ACG	T	8	47	GCG	A	1	8	0.0001554	39	TRUE	cds-QHD43418.1	MODERATE	MISSENSE	NON_SYNONYMOUS-CODING	E	Acg/Gcg	T11A	E	A>G
2023-06-12	BRT120623	MN908947.3	27494	C	T	0	0	CCT	P	10	73	CTT	L	1	10	1.08e-05	63	TRUE	cds-QHD43421.1	MODERATE	MISSENSE	NON_SYNONYMOUS-CODING	ORF7a	cCt/cTt	P34L	ORF7a	C>T
2023-06-12	BRT120623	MN908947.3	28271	A	T	1	35	NA	NA	123	63	NA	NA	0.991935	124	1.08e-71	-61	TRUE	NA	.	.	.	.	.	.	.
2023-06-12	BRT120623	MN908947.3	28311	C	T	0	0	CCC	P	110	61	CTC	L	1	110	2.21e-65	-49	TRUE	cds-QHD43423.2	MODERATE	MISSENSE	NON_SYNONYMOUS-CODING	N	cCc/cTc	P13L	N	C>T
2023-06-12	BRT120623	MN908947.3	28361	G	-GAGAACGCA	75	53	NA	NA	49	20	NA	NA	0.653333	75	1.17e-12	-55	TRUE	NA	MODERATE	NONE	CODON-DELETION	N	gGAGAACGCAgt/ggt	ERS31	N	GGAGAACGCA>G
2023-06-12	BRT120623	MN908947.3	28363	A	T	0	0	GGA	G	4	43	GGT	G	1	4	2.53e-06	39	TRUE	cds-QHD43423.2	LOW	SILENT	SYNONYMOUS-CODING	N	ggA/ggT	G30	N	A>T
2023-06-12	BRT120623	MN908947.3	28881	G	A	0	0	AGG	R	29	52	AAG	K	1	29	6.65e-17	23	TRUE	cds-QHD43423.2	MODERATE	MISSENSE	NON_SYNONYMOUS-CODING	N	aGg/aAg	R203K	N	G>A
2023-06-12	BTP120623	MN908947.3	28881	G	A	0	0	AGG	R	348	58	AAG	K	1	348	2.01e-208	-290	TRUE	cds-QHD43423.2	MODERATE	MISSENSE	NON_SYNONYMOUS-CODING	N	aGg/aAg	R203K	N	G>A
2023-06-12	BRT120623	MN908947.3	28882	G	A	0	0	AGG	R	29	51	AGA	R	1	29	6.65e-17	22	TRUE	cds-QHD43423.2	LOW	SILENT	SYNONYMOUS-CODING	N	agG/agA	R203	N	G>A
2023-06-12	BTP120623	MN908947.3	28882	G	A	0	0	AGG	R	344	56	AGA	R	1	344	5.12e-206	-288	TRUE	cds-QHD43423.2	LOW	SILENT	SYNONYMOUS-CODING	N	agG/agA	R203	N	G>A
2023-06-12	BRT120623	MN908947.3	28883	G	C	0	0	GGA	G	29	51	CGA	R	1	29	6.65e-17	22	TRUE	cds-QHD43423.2	MODERATE	MISSENSE	NON_SYNONYMOUS-CODING	N	Gga/Cga	G204R	N	G>C
2023-06-12	BTP120623	MN908947.3	28883	G	C	0	0	GGA	G	347	56	CGA	R	1	347	8.04e-208	-291	TRUE	cds-QHD43423.2	MODERATE	MISSENSE	NON_SYNONYMOUS-CODING	N	Gga/Cga	G204R	N	G>C
2023-06-12	BRT120623	MN908947.3	29510	A	C	0	0	AGT	S	26	47	CGT	R	1	26	4.03e-15	21	TRUE	cds-QHD43423.2	MODERATE	MISSENSE	NON_SYNONYMOUS-CODING	N	Agt/Cgt	S413R	N	A>C
2023-06-14	BTP140623	MN908947.3	405	A	G	0	0	AAA	K	749	58	AGA	R	1	749	0	-691	TRUE	cds-QHD43415.1	MODERATE	MISSENSE	NON_SYNONYMOUS-CODING	ORF1ab	aAa/aGa	K47R	nsp1	A>G
2023-06-14	BTP140623	MN908947.3	670	T	G	0	0	AGT	S	549	54	AGG	R	1	549	0	-495	TRUE	cds-QHD43415.1	MODERATE	MISSENSE	NON_SYNONYMOUS-CODING	ORF1ab	agT/agG	S135R	nsp1	T>G
2023-06-14	BTP140623	MN908947.3	2075	G	A	0	0	GGT	G	13	72	AGT	S	1	13	1.92e-07	59	TRUE	cds-QHD43415.1	MODERATE	MISSENSE	NON_SYNONYMOUS-CODING	ORF1ab	Ggt/Agt	G424S	nsp2	G>A
2023-06-14	BTP140623	MN908947.3	3037	C	T	0	0	TTC	F	195	59	TTT	F	1	195	9.82e-117	-136	TRUE	cds-QHD43415.1	LOW	SILENT	SYNONYMOUS-CODING	ORF1ab	ttC/ttT	F106	nsp3	C>T
2023-06-14	BTP140623	MN908947.3	3177	C	T	0	0	CCT	P	50	49	CTT	L	1	50	1.98e-29	-1	TRUE	cds-QHD43415.1	MODERATE	MISSENSE	NON_SYNONYMOUS-CODING	ORF1ab	cCt/cTt	P153L	nsp3	C>T
2023-06-14	BTP140623	MN908947.3	4184	G	A	0	0	GGT	G	10	57	AGT	S	1	10	1.08e-05	47	TRUE	cds-QHD43415.1	MODERATE	MISSENSE	NON_SYNONYMOUS-CODING	ORF1ab	Ggt/Agt	G489S	nsp3	G>A
2023-06-14	BTP140623	MN908947.3	4794	C	T	0	0	TCC	S	482	65	TTC	F	1	482	4.99e-289	-417	TRUE	cds-QHD43415.1	MODERATE	MISSENSE	NON_SYNONYMOUS-CODING	ORF1ab	tCc/tTc	S692F	nsp3	C>T
2023-06-14	BTP140623	MN908947.3	5720	G	A	0	0	GGT	G	45	63	AGT	S	1	45	1.93e-26	18	TRUE	cds-QHD43415.1	MODERATE	MISSENSE	NON_SYNONYMOUS-CODING	ORF1ab	Ggt/Agt	G1001S	nsp3	G>A
2023-06-14	BTP140623	MN908947.3	9534	C	T	0	0	ACT	T	301	57	ATT	I	1	301	3.71e-180	-244	TRUE	cds-QHD43415.1	MODERATE	MISSENSE	NON_SYNONYMOUS-CODING	ORF1ab	aCt/aTt	T327I	nsp4	C>T
2023-06-14	BTP140623	MN908947.3	9866	C	T	0	0	CTT	L	13	64	TTT	F	1	13	1.92e-07	51	TRUE	cds-QHD43415.1	MODERATE	MISSENSE	NON_SYNONYMOUS-CODING	ORF1ab	Ctt/Ttt	L438F	nsp4	C>T
2023-06-14	BTP140623	MN908947.3	10029	C	T	0	0	ACC	T	18	58	ATC	I	1	18	2.2e-10	40	TRUE	cds-QHD43415.1	MODERATE	MISSENSE	NON_SYNONYMOUS-CODING	ORF1ab	aCc/aTc	T492I	nsp4	C>T
2023-06-14	BTP140623	MN908947.3	10198	C	T	0	0	GAC	D	275	61	GAT	D	1	275	1.6e-164	-214	TRUE	cds-QHD43415.1	LOW	SILENT	SYNONYMOUS-CODING	ORF1ab	gaC/gaT	D48	Mpro	C>T
2023-06-14	BTP140623	MN908947.3	10447	G	A	0	0	AGG	R	188	57	AGA	R	1	188	3.16e-112	-131	TRUE	cds-QHD43415.1	LOW	SILENT	SYNONYMOUS-CODING	ORF1ab	agG/agA	R131	Mpro	G>A
2023-06-14	BTP140623	MN908947.3	10449	C	A	0	0	CCC	P	189	57	CAC	H	1	189	7.92e-113	-132	TRUE	cds-QHD43415.1	MODERATE	MISSENSE	NON_SYNONYMOUS-CODING	ORF1ab	cCc/cAc	P132H	Mpro	C>A
2023-06-14	BTP140623	MN908947.3	11287	G	-TCTGGTTTT	68	61	NA	NA	58	20	NA	NA	0.852941	68	3.76e-14	-48	TRUE	NA	MODERATE	NONE	CODON-DELETION	ORF1ab	tctggtttt/	SGF106	nsp6	GTCTGGTTTT>G
2023-06-14	BTP140623	MN908947.3	11288	T	A	0	0	TCT	S	3	37	ACT	T	1	3	2.09e-05	34	TRUE	cds-QHD43415.1	MODERATE	MISSENSE	NON_SYNONYMOUS-CODING	ORF1ab	Tct/Act	S106T	nsp6	T>A
2023-06-14	BTP140623	MN908947.3	11291	G	A	0	0	GGT	G	2	55	AGT	S	1	2	0.000480769	53	TRUE	cds-QHD43415.1	MODERATE	MISSENSE	NON_SYNONYMOUS-CODING	ORF1ab	Ggt/Agt	G107S	nsp6	G>A
2023-06-14	BTP140623	MN908947.3	11296	T	G	0	0	TTT	F	2	57	TTG	L	1	2	0.000480769	55	TRUE	cds-QHD43415.1	MODERATE	MISSENSE	NON_SYNONYMOUS-CODING	ORF1ab	ttT/ttG	F108L	nsp6	T>G
2023-06-14	BTP140623	MN908947.3	12789	C	T	0	0	ACA	T	89	63	ATA	I	1	89	8.74e-53	-26	TRUE	cds-QHD43415.1	MODERATE	MISSENSE	NON_SYNONYMOUS-CODING	ORF1ab	aCa/aTa	T35I	nsp9	C>T
2023-06-14	BTP140623	MN908947.3	12880	C	T	0	0	ATC	I	54	54	ATT	I	1	54	8.05e-32	0	TRUE	cds-QHD43415.1	LOW	SILENT	SYNONYMOUS-CODING	ORF1ab	atC/atT	I65	nsp9	C>T
2023-06-14	BTP140623	MN908947.3	14408	C	T	0	0	CCT	P	258	60	CTT	L	1	258	2.66e-154	-198	TRUE	cds-QHD43415.1	MODERATE	MISSENSE	NON_SYNONYMOUS-CODING	ORF1ab	cCt/cTt	P323L	RdRp	C>T
2023-06-14	BTP140623	MN908947.3	15714	C	T	0	0	CTC	L	1928	59	CTT	L	1	1928	0	-1870	TRUE	cds-QHD43415.1	LOW	SILENT	SYNONYMOUS-CODING	ORF1ab	ctC/ctT	L758	RdRp	C>T
2023-06-14	BTP140623	MN908947.3	15738	C	T	0	0	TTC	F	1917	59	TTT	F	1	1917	0	-1860	TRUE	cds-QHD43415.1	LOW	SILENT	SYNONYMOUS-CODING	ORF1ab	ttC/ttT	F766	RdRp	C>T
2023-06-14	BTP140623	MN908947.3	15939	T	C	0	0	GAT	D	6	70	GAC	D	1	6	0.0021645	64	TRUE	cds-QHD43415.1	LOW	SILENT	SYNONYMOUS-CODING	ORF1ab	gaT/gaC	D833	RdRp	T>C
2023-06-14	BTP140623	MN908947.3	16342	T	C	0	0	TCA	S	26	54	CCA	P	1	26	4.03e-15	28	TRUE	cds-QHD43415.1	MODERATE	MISSENSE	NON_SYNONYMOUS-CODING	ORF1ab	Tca/Cca	S36P	nsp13	T>C
2023-06-14	BTP140623	MN908947.3	17410	C	T	0	0	CGT	R	460	63	TGT	C	1	460	8.58e-276	-397	TRUE	cds-QHD43415.1	MODERATE	MISSENSE	NON_SYNONYMOUS-CODING	ORF1ab	Cgt/Tgt	R392C	nsp13	C>T
2023-06-14	BTP140623	MN908947.3	19955	C	T	0	0	ACT	T	469	63	ATT	I	1	469	3.31e-281	-406	TRUE	cds-QHD43415.1	MODERATE	MISSENSE	NON_SYNONYMOUS-CODING	ORF1ab	aCt/aTt	T112I	nsp15	C>T
2023-06-14	BTP140623	MN908947.3	20055	A	G	0	0	GAA	E	441	53	GAG	E	1	441	2.31e-264	-388	TRUE	cds-QHD43415.1	LOW	SILENT	SYNONYMOUS-CODING	ORF1ab	gaA/gaG	E145	nsp15	A>G
2023-06-14	BTP140623	MN908947.3	21618	C	T	0	0	ACA	T	133	61	ATA	I	1	133	3.45e-79	-72	TRUE	cds-QHD43416.1	MODERATE	MISSENSE	NON_SYNONYMOUS-CODING	S	aCa/aTa	T19I	S	C>T
2023-06-14	BTP140623	MN908947.3	21632	T	-TACCCCCTG	134	62	NA	NA	128	20	NA	NA	0.955224	134	4.54e-28	-114	TRUE	NA	HIGH	NONE	CODON-CHANGE-PLUS-CODON-DELETION+FRAME_SHIFT	S	tTACCCCCTGca/tca	LPP24S	S	TTACCCCCTG>T
2023-06-14	BTP140623	MN908947.3	21810	T	C	0	0	GTC	V	134	61	GCC	A	1	134	8.66e-80	-73	TRUE	cds-QHD43416.1	MODERATE	MISSENSE	NON_SYNONYMOUS-CODING	S	gTc/gCc	V83A	S	T>C
2023-06-14	BTP140623	MN908947.3	23403	A	G	0	0	GAT	D	614	59	GGT	G	0.998374	615	0	-556	TRUE	cds-QHD43416.1	MODERATE	MISSENSE	NON_SYNONYMOUS-CODING	S	gAt/gGt	D614G	S	A>G
2023-06-14	BTP140623	MN908947.3	23403	A	C	0	0	GAT	D	1	77	GCT	A	0.00162602	615	0.00162602	-538	TRUE	cds-QHD43416.1	MODERATE	MISSENSE	NON_SYNONYMOUS-CODING	S	gAt/gGt	D614G	S	A>G
2023-06-14	BTP140623	MN908947.3	23525	C	T	0	0	CAT	H	525	59	TAT	Y	1	525	0	-466	TRUE	cds-QHD43416.1	MODERATE	MISSENSE	NON_SYNONYMOUS-CODING	S	Cat/Tat	H655Y	S	C>T
2023-06-14	BTP140623	MN908947.3	23599	T	G	0	0	AAT	N	213	56	AAG	K	1	213	2.99e-127	-157	TRUE	cds-QHD43416.1	MODERATE	MISSENSE	NON_SYNONYMOUS-CODING	S	aaT/aaG	N679K	S	T>G
2023-06-14	BTP140623	MN908947.3	23604	C	A	0	0	CCT	P	172	57	CAT	H	1	172	1.3e-102	-115	TRUE	cds-QHD43416.1	MODERATE	MISSENSE	NON_SYNONYMOUS-CODING	S	cCt/cAt	P681H	S	C>A
2023-06-14	BTP140623	MN908947.3	23948	G	T	0	0	GAT	D	7	66	TAT	Y	1	7	0.000582751	59	TRUE	cds-QHD43416.1	MODERATE	MISSENSE	NON_SYNONYMOUS-CODING	S	Gat/Tat	D796Y	S	G>T
2023-06-14	BTP140623	MN908947.3	25416	C	T	0	0	TTC	F	41	56	TTT	F	1	41	4.71e-24	15	TRUE	cds-QHD43417.1	LOW	SILENT	SYNONYMOUS-CODING	ORF3a	ttC/ttT	F8	ORF3a	C>T
2023-06-14	BTP140623	MN908947.3	26060	C	T	0	0	ACT	T	119	57	ATT	I	1	119	8.76e-71	-62	TRUE	cds-QHD43417.1	MODERATE	MISSENSE	NON_SYNONYMOUS-CODING	ORF3a	aCt/aTt	T223I	ORF3a	C>T
2023-06-14	BTP140623	MN908947.3	26062	G	A	88	56	GGT	G	31	58	AGT	S	0.260504	119	5.65e-11	-61	TRUE	cds-QHD43417.1	MODERATE	MISSENSE	NON_SYNONYMOUS-CODING	ORF3a	Ggt/Agt	G224S	ORF3a	G>A
2023-06-14	BTP140623	MN908947.3	26270	C	T	0	0	ACA	T	140	57	ATA	I	1	140	2.16e-83	-83	TRUE	cds-QHD43418.1	MODERATE	MISSENSE	NON_SYNONYMOUS-CODING	E	aCa/aTa	T9I	E	C>T
2023-06-14	BTP140623	MN908947.3	26275	A	G	0	0	ACG	T	133	56	GCG	A	1	133	3.45e-79	-77	TRUE	cds-QHD43418.1	MODERATE	MISSENSE	NON_SYNONYMOUS-CODING	E	Acg/Gcg	T11A	E	A>G
2023-06-14	BTP140623	MN908947.3	27807	C	T	0	0	NA	NA	73	56	NA	NA	0.986486	74	1.7e-43	-18	TRUE	NA	LOW	SILENT	SYNONYMOUS-CODING	ORF7b	Cta/Tta	L18	ORF7b	C>T
2023-06-14	BTP140623	MN908947.3	27915	G	T	0	0	GGA	G	64	59	TGA	*	1	64	8.35e-38	-5	TRUE	cds-QHD43422.1	HIGH	NONSENSE	STOP-GAINED	ORF8	Gga/Tga	G8*	ORF8	G>T
2023-06-14	BTP140623	MN908947.3	28271	A	T	0	0	NA	NA	663	61	NA	NA	1	663	0	-602	TRUE	NA	.	.	.	.	.	.	.
2023-06-14	BTP140623	MN908947.3	28297	T	C	1	33	AAT	N	609	58	AAC	N	0.998361	610	0	-552	TRUE	cds-QHD43423.2	LOW	SILENT	SYNONYMOUS-CODING	N	aaT/aaC	N8	N	T>C
2023-06-14	BTP140623	MN908947.3	28311	C	T	1	51	CCC	P	563	58	CTC	L	0.998227	564	0	-506	TRUE	cds-QHD43423.2	MODERATE	MISSENSE	NON_SYNONYMOUS-CODING	N	cCc/cTc	P13L	N	C>T
2023-06-14	BTP140623	MN908947.3	28361	G	-GAGAACGCA	342	51	NA	NA	224	20	NA	NA	0.654971	342	1.77e-50	-322	TRUE	NA	MODERATE	NONE	CODON-DELETION	N	gGAGAACGCAgt/ggt	ERS31	N	GGAGAACGCA>G
2023-06-14	BTP140623	MN908947.3	28363	A	T	0	0	GGA	G	10	47	GGT	G	1	10	4.04e-18	37	TRUE	cds-QHD43423.2	LOW	SILENT	SYNONYMOUS-CODING	N	ggA/ggT	G30	N	A>T
2023-06-14	BTP140623	MN908947.3	28370	A	G	0	0	AGT	S	1	36	GGT	G	1	1	0.00425532	35	TRUE	cds-QHD43423.2	MODERATE	MISSENSE	NON_SYNONYMOUS-CODING	N	Agt/Ggt	S33G	N	A>G
2023-06-14	BTP140623	MN908947.3	29510	A	C	0	0	AGT	S	82	50	CGT	R	1	82	1.37e-48	-32	TRUE	cds-QHD43423.2	MODERATE	MISSENSE	NON_SYNONYMOUS-CODING	N	Agt/Cgt	S413R	N	A>C
2023-06-15	KTP150623	MN908947.3	3037	C	T	0	0	TTC	F	30	65	TTT	F	1	30	1.69e-17	35	TRUE	cds-QHD43415.1	LOW	SILENT	SYNONYMOUS-CODING	ORF1ab	ttC/ttT	F106	nsp3	C>T
2023-06-15	KTP150623	MN908947.3	4184	G	A	0	0	GGT	G	32	60	AGT	S	1	32	1.09e-18	28	TRUE	cds-QHD43415.1	MODERATE	MISSENSE	NON_SYNONYMOUS-CODING	ORF1ab	Ggt/Agt	G489S	nsp3	G>A
2023-06-15	KTP150623	MN908947.3	4321	C	T	0	0	GCC	A	9	55	GCT	A	1	9	4.11e-05	46	TRUE	cds-QHD43415.1	MODERATE	MISSENSE	NON_SYNONYMOUS-CODING	ORF1ab	gcC/gcT	A534	nsp3	C>T
2023-06-15	KTP150623	MN908947.3	9534	C	T	0	0	ACT	T	235	57	ATT	I	1	235	1.78e-140	-178	TRUE	cds-QHD43415.1	MODERATE	MISSENSE	NON_SYNONYMOUS-CODING	ORF1ab	aCt/aTt	T327I	nsp4	C>T
2023-06-15	KTP150623	MN908947.3	10198	C	T	0	0	GAC	D	201	60	GAT	D	1	201	4.87e-120	-141	TRUE	cds-QHD43415.1	LOW	SILENT	SYNONYMOUS-CODING	ORF1ab	gaC/gaT	D48	Mpro	C>T
2023-06-15	KTP150623	MN908947.3	10447	G	A	1	20	AGG	R	100	54	AGA	R	0.990099	101	5.6e-58	-47	TRUE	cds-QHD43415.1	LOW	SILENT	SYNONYMOUS-CODING	ORF1ab	agG/agA	R131	Mpro	G>A
2023-06-15	KTP150623	MN908947.3	10449	C	A	0	0	CCC	P	101	54	CAC	H	1	101	5.55e-60	-47	TRUE	cds-QHD43415.1	MODERATE	MISSENSE	NON_SYNONYMOUS-CODING	ORF1ab	cCc/cAc	P132H	Mpro	C>A
2023-06-15	KTP150623	MN908947.3	12880	C	T	0	0	ATC	I	6	50	ATT	I	1	6	0.0021645	44	TRUE	cds-QHD43415.1	LOW	SILENT	SYNONYMOUS-CODING	ORF1ab	atC/atT	I65	nsp9	C>T
2023-06-15	KTP150623	MN908947.3	16741	G	A	0	0	GTT	V	122	56	ATT	I	1	122	1.39e-72	-66	TRUE	cds-QHD43415.1	MODERATE	MISSENSE	NON_SYNONYMOUS-CODING	ORF1ab	Gtt/Att	V169I	nsp13	G>A
2023-06-15	KTP150623	MN908947.3	17410	C	T	1	76	CGT	R	237	62	TGT	C	0.995798	238	6.67e-140	-176	TRUE	cds-QHD43415.1	MODERATE	MISSENSE	NON_SYNONYMOUS-CODING	ORF1ab	Cgt/Tgt	R392C	nsp13	C>T
2023-06-15	KTP150623	MN908947.3	19017	C	T	0	0	TTC	F	9	68	TTT	F	1	9	4.11e-05	59	TRUE	cds-QHD43415.1	LOW	SILENT	SYNONYMOUS-CODING	ORF1ab	ttC/ttT	F326	nsp14	C>T
2023-06-15	KTP150623	MN908947.3	19955	C	T	0	0	ACT	T	31	63	ATT	I	1	31	4.3e-18	32	TRUE	cds-QHD43415.1	MODERATE	MISSENSE	NON_SYNONYMOUS-CODING	ORF1ab	aCt/aTt	T112I	nsp15	C>T
2023-06-15	KTP150623	MN908947.3	20055	A	G	0	0	GAA	E	37	50	GAG	E	1	37	1.15e-21	13	TRUE	cds-QHD43415.1	LOW	SILENT	SYNONYMOUS-CODING	ORF1ab	gaA/gaG	E145	nsp15	A>G
2023-06-15	KTP150623	MN908947.3	21618	C	T	0	0	ACA	T	48	58	ATA	I	1	48	3.11e-28	10	TRUE	cds-QHD43416.1	MODERATE	MISSENSE	NON_SYNONYMOUS-CODING	S	aCa/aTa	T19I	S	C>T
2023-06-15	KTP150623	MN908947.3	21632	T	-TACCCCCTG	48	58	NA	NA	46	20	NA	NA	0.958333	48	4.77e-11	-28	TRUE	NA	HIGH	NONE	CODON-CHANGE-PLUS-CODON-DELETION+FRAME_SHIFT	S	tTACCCCCTGca/tca	LPP24S	S	TTACCCCCTG>T
2023-06-15	KTP150623	MN908947.3	21810	T	C	0	0	GTC	V	75	59	GCC	A	1	75	2.15e-44	-16	TRUE	cds-QHD43416.1	MODERATE	MISSENSE	NON_SYNONYMOUS-CODING	S	gTc/gCc	V83A	S	T>C
2023-06-15	KTP150623	MN908947.3	23403	A	G	0	0	GAT	D	85	58	GGT	G	1	85	2.19e-50	-27	TRUE	cds-QHD43416.1	MODERATE	MISSENSE	NON_SYNONYMOUS-CODING	S	gAt/gGt	D614G	S	A>G
2023-06-15	KTP150623	MN908947.3	23525	C	T	0	0	CAT	H	70	60	TAT	Y	1	70	2.13e-41	-10	TRUE	cds-QHD43416.1	MODERATE	MISSENSE	NON_SYNONYMOUS-CODING	S	Cat/Tat	H655Y	S	C>T
2023-06-15	KTP150623	MN908947.3	23599	T	G	0	0	AAT	N	32	54	AAG	K	1	32	1.09e-18	22	TRUE	cds-QHD43416.1	MODERATE	MISSENSE	NON_SYNONYMOUS-CODING	S	aaT/aaG	N679K	S	T>G
2023-06-15	KTP150623	MN908947.3	23604	C	A	0	0	CCT	P	28	52	CAT	H	1	28	2.61e-16	24	TRUE	cds-QHD43416.1	MODERATE	MISSENSE	NON_SYNONYMOUS-CODING	S	cCt/cAt	P681H	S	C>A
2023-06-15	KTP150623	MN908947.3	27494	C	T	4	35	CCT	P	8	43	CTT	L	0.666667	12	0.00100956	31	TRUE	cds-QHD43421.1	MODERATE	MISSENSE	NON_SYNONYMOUS-CODING	ORF7a	cCt/cTt	P34L	ORF7a	C>T
2023-06-15	KTP150623	MN908947.3	27807	C	T	0	0	NA	NA	41	49	NA	NA	1	41	4.71e-24	8	TRUE	NA	LOW	SILENT	SYNONYMOUS-CODING	ORF7b	Cta/Tta	L18	ORF7b	C>T
2023-06-15	KTP150623	MN908947.3	27882	G	T	19	54	NA	NA	11	52	NA	NA	0.366667	30	0.000195187	22	TRUE	NA	MODERATE	MISSENSE	NON_SYNONYMOUS-CODING	ORF7b	Gcc/Tcc	A43S	ORF7b	G>T
2023-06-15	KTP150623	MN908947.3	27884	C	T	19	54	NA	NA	11	52	NA	NA	0.366667	30	0.000195187	22	TRUE	NA	LOW	SILENT	SYNONYMOUS-CODING	ORF7b	gcC/gcT	A43	ORF7b	C>T
2023-06-15	KTP150623	MN908947.3	27915	G	T	0	0	GGA	G	28	55	TGA	*	1	28	2.61e-16	27	TRUE	cds-QHD43422.1	HIGH	NONSENSE	STOP-GAINED	ORF8	Gga/Tga	G8*	ORF8	G>T
2023-06-15	KTP150623	MN908947.3	28225	A	G	0	0	TAT	Y	324	57	TGT	C	1	324	5.47e-194	-267	TRUE	cds-QHD43422.1	MODERATE	MISSENSE	NON_SYNONYMOUS-CODING	ORF8	tAt/tGt	Y111C	ORF8	A>G
2023-06-15	KTP150623	MN908947.3	28271	A	T	0	0	NA	NA	293	60	NA	NA	1	293	2.4e-175	-233	TRUE	NA	.	.	.	.	.	.	.
2023-06-15	KTP150623	MN908947.3	28311	C	T	0	0	CCC	P	224	57	CTC	L	1	224	7.3e-134	-167	TRUE	cds-QHD43423.2	MODERATE	MISSENSE	NON_SYNONYMOUS-CODING	N	cCc/cTc	P13L	N	C>T
2023-06-15	KTP150623	MN908947.3	28361	G	-GAGAACGCA	155	48	NA	NA	94	20	NA	NA	0.606452	155	2.17e-22	-135	TRUE	NA	MODERATE	NONE	CODON-DELETION	N	gGAGAACGCAgt/ggt	ERS31	N	GGAGAACGCA>G
2023-06-15	KTP150623	MN908947.3	28363	A	T	0	0	GGA	G	2	53	GGT	G	1	2	0.000206143	51	TRUE	cds-QHD43423.2	LOW	SILENT	SYNONYMOUS-CODING	N	ggA/ggT	G30	N	A>T
2023-06-15	KTP150623	MN908947.3	28630	T	C	336	60	GCT	A	14	49	GCC	A	0.04	350	5.45e-05	-301	TRUE	cds-QHD43423.2	LOW	SILENT	SYNONYMOUS-CODING	N	gcT/gcC	A119	N	T>C
2023-06-15	KTP150623	MN908947.3	28881	G	A	0	0	AGG	R	96	53	AAG	K	1	96	5.54e-57	-43	TRUE	cds-QHD43423.2	MODERATE	MISSENSE	NON_SYNONYMOUS-CODING	N	aGg/aAg	R203K	N	G>A
2023-06-15	KTP150623	MN908947.3	28882	G	A	0	0	AGG	R	96	52	AGA	R	1	96	5.54e-57	-44	TRUE	cds-QHD43423.2	LOW	SILENT	SYNONYMOUS-CODING	N	agG/agA	R203	N	G>A
2023-06-15	KTP150623	MN908947.3	28883	G	C	0	0	GGA	G	96	52	CGA	R	1	96	5.54e-57	-44	TRUE	cds-QHD43423.2	MODERATE	MISSENSE	NON_SYNONYMOUS-CODING	N	Gga/Cga	G204R	N	G>C
2023-06-15	KTP150623	MN908947.3	29510	A	C	0	0	AGT	S	36	50	CGT	R	1	36	4.52e-21	14	TRUE	cds-QHD43423.2	MODERATE	MISSENSE	NON_SYNONYMOUS-CODING	N	Agt/Cgt	S413R	N	A>C
2023-06-19	BRT190623	MN908947.3	10198	C	T	0	0	GAC	D	448	62	GAT	D	1	448	1.42e-268	-386	TRUE	cds-QHD43415.1	LOW	SILENT	SYNONYMOUS-CODING	ORF1ab	gaC/gaT	D48	Mpro	C>T
2023-06-19	BRT190623	MN908947.3	10447	G	A	0	0	AGG	R	235	61	AGA	R	1	235	1.78e-140	-174	TRUE	cds-QHD43415.1	LOW	SILENT	SYNONYMOUS-CODING	ORF1ab	agG/agA	R131	Mpro	G>A
2023-06-19	BRT190623	MN908947.3	10449	C	A	0	0	CCC	P	232	60	CAC	H	1	232	1.13e-138	-172	TRUE	cds-QHD43415.1	MODERATE	MISSENSE	NON_SYNONYMOUS-CODING	ORF1ab	cCc/cAc	P132H	Mpro	C>A
2023-06-26	BTP260623	MN908947.3	19955	C	T	0	0	ACT	T	24	65	ATT	I	1	24	6.2e-14	41	TRUE	cds-QHD43415.1	MODERATE	MISSENSE	NON_SYNONYMOUS-CODING	ORF1ab	aCt/aTt	T112I	nsp15	C>T
2023-06-26	BTP260623	MN908947.3	20055	A	G	0	0	GAA	E	21	50	GAG	E	1	21	3.72e-12	29	TRUE	cds-QHD43415.1	LOW	SILENT	SYNONYMOUS-CODING	ORF1ab	gaA/gaG	E145	nsp15	A>G
2023-06-26	BTP260623	MN908947.3	23403	A	G	0	0	GAT	D	57	60	GGT	G	1	57	1.29e-33	3	TRUE	cds-QHD43416.1	MODERATE	MISSENSE	NON_SYNONYMOUS-CODING	S	gAt/gGt	D614G	S	A>G
2023-06-26	BTP260623	MN908947.3	23525	C	T	0	0	CAT	H	57	61	TAT	Y	1	57	1.29e-33	4	TRUE	cds-QHD43416.1	MODERATE	MISSENSE	NON_SYNONYMOUS-CODING	S	Cat/Tat	H655Y	S	C>T
2023-06-26	BTP260623	MN908947.3	23599	T	G	0	0	AAT	N	25	56	AAG	K	1	25	1.58e-14	31	TRUE	cds-QHD43416.1	MODERATE	MISSENSE	NON_SYNONYMOUS-CODING	S	aaT/aaG	N679K	S	T>G
2023-06-26	BTP260623	MN908947.3	23604	C	A	0	0	CCT	P	21	58	CAT	H	1	21	3.72e-12	37	TRUE	cds-QHD43416.1	MODERATE	MISSENSE	NON_SYNONYMOUS-CODING	S	cCt/cAt	P681H	S	C>A
2023-06-26	BTP260623	MN908947.3	24469	T	A	0	0	AAT	N	56	56	AAA	K	1	56	5.12e-33	0	TRUE	cds-QHD43416.1	MODERATE	MISSENSE	NON_SYNONYMOUS-CODING	S	aaT/aaA	N969K	S	T>A
2023-06-26	BTP260623	MN908947.3	25416	C	T	0	0	TTC	F	21	47	TTT	F	1	21	3.72e-12	26	TRUE	cds-QHD43417.1	LOW	SILENT	SYNONYMOUS-CODING	ORF3a	ttC/ttT	F8	ORF3a	C>T
2023-06-28	BTP280623	MN908947.3	405	A	G	0	0	AAA	K	9	47	AGA	R	1	9	4.11e-05	38	TRUE	cds-QHD43415.1	MODERATE	MISSENSE	NON_SYNONYMOUS-CODING	ORF1ab	aAa/aGa	K47R	nsp1	A>G
2023-06-28	BRT280623	MN908947.3	3037	C	T	0	0	TTC	F	28	59	TTT	F	1	28	2.61e-16	31	TRUE	cds-QHD43415.1	LOW	SILENT	SYNONYMOUS-CODING	ORF1ab	ttC/ttT	F106	nsp3	C>T
2023-06-28	BRT280623	MN908947.3	9866	C	T	0	0	CTT	L	5	61	TTT	F	1	5	0.00793651	56	TRUE	cds-QHD43415.1	MODERATE	MISSENSE	NON_SYNONYMOUS-CODING	ORF1ab	Ctt/Ttt	L438F	nsp4	C>T
2023-06-28	BRT280623	MN908947.3	10029	C	T	0	0	ACC	T	14	68	ATC	I	1	14	4.99e-08	54	TRUE	cds-QHD43415.1	MODERATE	MISSENSE	NON_SYNONYMOUS-CODING	ORF1ab	aCc/aTc	T492I	nsp4	C>T
2023-06-28	BTP280623	MN908947.3	11479	C	T	0	0	ATC	I	10	58	ATT	I	1	10	1.08e-05	48	TRUE	cds-QHD43415.1	LOW	SILENT	SYNONYMOUS-CODING	ORF1ab	atC/atT	I169	nsp6	C>T
2023-06-28	BRT280623	MN908947.3	15714	C	T	0	0	CTC	L	250	56	CTT	L	1	250	1.71e-149	-194	TRUE	cds-QHD43415.1	LOW	SILENT	SYNONYMOUS-CODING	ORF1ab	ctC/ctT	L758	RdRp	C>T
2023-06-28	BRT280623	MN908947.3	15738	C	T	0	0	TTC	F	241	57	TTT	F	1	241	4.41e-144	-184	TRUE	cds-QHD43415.1	LOW	SILENT	SYNONYMOUS-CODING	ORF1ab	ttC/ttT	F766	RdRp	C>T
2023-06-28	BRT280623	MN908947.3	16342	T	C	0	0	TCA	S	11	62	CCA	P	1	11	2.84e-06	51	TRUE	cds-QHD43415.1	MODERATE	MISSENSE	NON_SYNONYMOUS-CODING	ORF1ab	Tca/Cca	S36P	nsp13	T>C
2023-06-28	BRT280623	MN908947.3	19955	C	T	0	0	ACT	T	23	62	ATT	I	1	23	2.43e-13	39	TRUE	cds-QHD43415.1	MODERATE	MISSENSE	NON_SYNONYMOUS-CODING	ORF1ab	aCt/aTt	T112I	nsp15	C>T
2023-06-28	BRT280623	MN908947.3	20055	A	G	0	0	GAA	E	18	52	GAG	E	1	18	2.2e-10	34	TRUE	cds-QHD43415.1	LOW	SILENT	SYNONYMOUS-CODING	ORF1ab	gaA/gaG	E145	nsp15	A>G
2023-06-28	BRT280623	MN908947.3	21618	C	T	0	0	ACA	T	49	62	ATA	I	1	49	7.85e-29	13	TRUE	cds-QHD43416.1	MODERATE	MISSENSE	NON_SYNONYMOUS-CODING	S	aCa/aTa	T19I	S	C>T
2023-06-28	BTP280623	MN908947.3	21618	C	T	0	0	ACA	T	5	53	ATA	I	1	5	0.00793651	48	TRUE	cds-QHD43416.1	MODERATE	MISSENSE	NON_SYNONYMOUS-CODING	S	aCa/aTa	T19I	S	C>T
2023-06-28	BRT280623	MN908947.3	21632	T	-TACCCCCTG	49	62	NA	NA	48	20	NA	NA	0.979592	49	1.89e-11	-29	TRUE	NA	HIGH	NONE	CODON-CHANGE-PLUS-CODON-DELETION+FRAME_SHIFT	S	tTACCCCCTGca/tca	LPP24S	S	TTACCCCCTG>T
2023-06-28	BRT280623	MN908947.3	21790	T	C	0	0	ACT	T	79	65	ACC	T	1	79	8.64e-47	-14	TRUE	cds-QHD43416.1	MODERATE	MISSENSE	NON_SYNONYMOUS-CODING	S	acT/acC	T76T	S	T>C
2023-06-28	BRT280623	MN908947.3	21810	T	C	0	0	GTC	V	78	68	GCC	A	1	78	3.43e-46	-10	TRUE	cds-QHD43416.1	MODERATE	MISSENSE	NON_SYNONYMOUS-CODING	S	gTc/gCc	V83A	S	T>C
2023-06-28	BTP280623	MN908947.3	21810	T	C	0	0	GTC	V	7	53	GCC	A	1	7	0.000582751	46	TRUE	cds-QHD43416.1	MODERATE	MISSENSE	NON_SYNONYMOUS-CODING	S	gTc/gCc	V83A	S	T>C
2023-06-28	BRT280623	MN908947.3	21845	A	G	0	0	ACT	T	73	61	GCT	A	1	73	3.4e-43	-12	TRUE	cds-QHD43416.1	MODERATE	MISSENSE	NON_SYNONYMOUS-CODING	S	Act/Gct	T95A	S	A>G
2023-06-28	BTP280623	MN908947.3	23403	A	G	0	0	GAT	D	5	52	GGT	G	1	5	0.00793651	47	TRUE	cds-QHD43416.1	MODERATE	MISSENSE	NON_SYNONYMOUS-CODING	S	gAt/gGt	D614G	S	A>G
2023-06-28	BTP280623	MN908947.3	24424	A	T	0	0	CAA	Q	6	45	CAT	H	1	6	0.0021645	39	TRUE	cds-QHD43416.1	MODERATE	MISSENSE	NON_SYNONYMOUS-CODING	S	caA/caT	Q954H	S	A>T
2023-06-28	BRT280623	MN908947.3	24469	T	A	1	20	AAT	N	116	54	AAA	K	0.991453	117	1.63e-67	-63	TRUE	cds-QHD43416.1	MODERATE	MISSENSE	NON_SYNONYMOUS-CODING	S	aaT/aaA	N969K	S	T>A
2023-06-28	BRT280623	MN908947.3	25416	C	T	0	0	TTC	F	36	52	TTT	F	1	36	4.52e-21	16	TRUE	cds-QHD43417.1	LOW	SILENT	SYNONYMOUS-CODING	ORF3a	ttC/ttT	F8	ORF3a	C>T
2023-06-28	BTP280623	MN908947.3	26060	C	T	0	0	ACT	T	7	59	ATT	I	1	7	0.000582751	52	TRUE	cds-QHD43417.1	MODERATE	MISSENSE	NON_SYNONYMOUS-CODING	ORF3a	aCt/aTt	T223I	ORF3a	C>T
2023-06-28	BTP280623	MN908947.3	26270	C	T	0	0	ACA	T	5	45	ATA	I	1	5	0.00793651	40	TRUE	cds-QHD43418.1	MODERATE	MISSENSE	NON_SYNONYMOUS-CODING	E	aCa/aTa	T9I	E	C>T
2023-06-28	BRT280623	MN908947.3	28271	A	T	0	0	NA	NA	175	59	NA	NA	1	175	2.05e-104	-116	TRUE	NA	.	.	.	.	.	.	.
2023-06-28	BRT280623	MN908947.3	28311	C	T	0	0	CCC	P	152	56	CTC	L	1	152	1.34e-90	-96	TRUE	cds-QHD43423.2	MODERATE	MISSENSE	NON_SYNONYMOUS-CODING	N	cCc/cTc	P13L	N	C>T
2023-06-28	BRT280623	MN908947.3	28361	G	-GAGAACGCA	92	50	NA	NA	53	20	NA	NA	0.576087	92	6.23e-14	-72	TRUE	NA	MODERATE	NONE	CODON-DELETION	N	gGAGAACGCAgt/ggt	ERS31	N	GGAGAACGCA>G
2023-06-28	BRT280623	MN908947.3	28363	A	T	0	0	GGA	G	3	37	GGT	G	1	3	2.64e-05	34	TRUE	cds-QHD43423.2	LOW	SILENT	SYNONYMOUS-CODING	N	ggA/ggT	G30	N	A>T
2023-06-28	BRT280623	MN908947.3	28881	G	A	0	0	AGG	R	36	49	AAG	K	1	36	4.52e-21	13	TRUE	cds-QHD43423.2	MODERATE	MISSENSE	NON_SYNONYMOUS-CODING	N	aGg/aAg	R203K	N	G>A
2023-06-28	BRT280623	MN908947.3	28882	G	A	0	0	AGG	R	36	47	AGA	R	1	36	4.52e-21	11	TRUE	cds-QHD43423.2	LOW	SILENT	SYNONYMOUS-CODING	N	agG/agA	R203	N	G>A
2023-06-28	BRT280623	MN908947.3	28883	G	C	0	0	GGA	G	36	48	CGA	R	1	36	4.52e-21	12	TRUE	cds-QHD43423.2	MODERATE	MISSENSE	NON_SYNONYMOUS-CODING	N	Gga/Cga	G204R	N	G>C
2023-06-28	BRT280623	MN908947.3	29507	A	G	21	57	AGC	S	38	44	GGC	G	0.644068	59	6.12e-16	-15	TRUE	cds-QHD43423.2	MODERATE	MISSENSE	NON_SYNONYMOUS-CODING	N	Agc/Ggc	S412G	N	A>G
2023-06-28	BRT280623	MN908947.3	29510	A	C	0	0	AGT	S	45	50	CGT	R	1	45	1.93e-26	5	TRUE	cds-QHD43423.2	MODERATE	MISSENSE	NON_SYNONYMOUS-CODING	N	Agt/Cgt	S413R	N	A>C
2023-08-03	KTP030823	MN908947.3	3037	C	T	0	0	TTC	F	38	59	TTT	F	1	38	2.9e-22	21	TRUE	cds-QHD43415.1	LOW	SILENT	SYNONYMOUS-CODING	ORF1ab	ttC/ttT	F106	nsp3	C>T
2023-08-03	KTP030823	MN908947.3	4184	G	A	0	0	GGT	G	5	70	AGT	S	1	5	0.00793651	65	TRUE	cds-QHD43415.1	MODERATE	MISSENSE	NON_SYNONYMOUS-CODING	ORF1ab	Ggt/Agt	G489S	nsp3	G>A
2023-08-03	KTP030823	MN908947.3	5620	A	G	54	60	ATA	I	9	67	ATG	M	0.142857	63	0.00154789	4	TRUE	cds-QHD43415.1	MODERATE	MISSENSE	NON_SYNONYMOUS-CODING	ORF1ab	atA/atG	I967M	nsp3	A>G
2023-08-03	KTP030823	MN908947.3	9534	C	T	0	0	ACT	T	144	58	ATT	I	1	144	8.56e-86	-86	TRUE	cds-QHD43415.1	MODERATE	MISSENSE	NON_SYNONYMOUS-CODING	ORF1ab	aCt/aTt	T327I	nsp4	C>T
2023-08-03	KTP030823	MN908947.3	9866	C	T	0	0	CTT	L	10	61	TTT	F	1	10	1.08e-05	51	TRUE	cds-QHD43415.1	MODERATE	MISSENSE	NON_SYNONYMOUS-CODING	ORF1ab	Ctt/Ttt	L438F	nsp4	C>T
2023-08-03	KTP030823	MN908947.3	10029	C	T	0	0	ACC	T	20	62	ATC	I	1	20	1.45e-11	42	TRUE	cds-QHD43415.1	MODERATE	MISSENSE	NON_SYNONYMOUS-CODING	ORF1ab	aCc/aTc	T492I	nsp4	C>T
2023-08-03	KTP030823	MN908947.3	10198	C	T	0	0	GAC	D	185	59	GAT	D	1	185	2.01e-110	-126	TRUE	cds-QHD43415.1	LOW	SILENT	SYNONYMOUS-CODING	ORF1ab	gaC/gaT	D48	Mpro	C>T
2023-08-03	KTP030823	MN908947.3	10447	G	A	1	35	AGG	R	132	58	AGA	R	0.992481	133	4.59e-77	-75	TRUE	cds-QHD43415.1	LOW	SILENT	SYNONYMOUS-CODING	ORF1ab	agG/agA	R131	Mpro	G>A
2023-08-03	KTP030823	MN908947.3	10449	C	A	0	0	CCC	P	132	57	CAC	H	1	132	1.38e-78	-75	TRUE	cds-QHD43415.1	MODERATE	MISSENSE	NON_SYNONYMOUS-CODING	ORF1ab	cCc/cAc	P132H	Mpro	C>A
2023-08-03	KTP030823	MN908947.3	11008	C	T	58	60	CAC	H	43	60	CAT	H	0.425743	101	4.69e-16	-41	TRUE	cds-QHD43415.1	LOW	SILENT	SYNONYMOUS-CODING	ORF1ab	caC/caT	H12	nsp6	C>T
2023-08-03	KTP030823	MN908947.3	11287	G	-TCTGGTTTT	96	58	NA	NA	88	20	NA	NA	0.916667	96	6.94e-21	-76	TRUE	NA	MODERATE	NONE	CODON-DELETION	ORF1ab	tctggtttt/	SGF106	nsp6	GTCTGGTTTT>G
2023-08-03	KTP030823	MN908947.3	12616	C	A	125	63	GAC	D	54	64	GAA	E	0.301676	179	5.8e-19	-115	TRUE	cds-QHD43415.1	MODERATE	MISSENSE	NON_SYNONYMOUS-CODING	ORF1ab	gaC/gaA	D175E	nsp8	C>A
2023-08-03	KTP030823	MN908947.3	12880	C	T	0	0	ATC	I	115	54	ATT	I	1	115	2.21e-68	-61	TRUE	cds-QHD43415.1	LOW	SILENT	SYNONYMOUS-CODING	ORF1ab	atC/atT	I65	nsp9	C>T
2023-08-03	KTP030823	MN908947.3	14408	C	T	0	0	CCT	P	325	56	CTT	L	1	325	1.37e-194	-269	TRUE	cds-QHD43415.1	MODERATE	MISSENSE	NON_SYNONYMOUS-CODING	ORF1ab	cCt/cTt	P323L	RdRp	C>T
2023-08-03	KTP030823	MN908947.3	15451	G	A	0	0	GGT	G	5	60	AGT	S	1	5	0.00793651	55	TRUE	cds-QHD43415.1	MODERATE	MISSENSE	NON_SYNONYMOUS-CODING	ORF1ab	Ggt/Agt	G670S	RdRp	G>A
2023-08-03	KTP030823	MN908947.3	15714	C	T	0	0	CTC	L	864	59	CTT	L	1	864	0	-805	TRUE	cds-QHD43415.1	LOW	SILENT	SYNONYMOUS-CODING	ORF1ab	ctC/ctT	L758	RdRp	C>T
2023-08-03	KTP030823	MN908947.3	15738	C	T	0	0	TTC	F	847	59	TTT	F	0.998821	848	0	-789	TRUE	cds-QHD43415.1	LOW	SILENT	SYNONYMOUS-CODING	ORF1ab	ttC/ttT	F766	RdRp	C>T
2023-08-03	KTP030823	MN908947.3	16342	T	C	0	0	TCA	S	47	59	CCA	P	1	47	1.23e-27	12	TRUE	cds-QHD43415.1	MODERATE	MISSENSE	NON_SYNONYMOUS-CODING	ORF1ab	Tca/Cca	S36P	nsp13	T>C
2023-08-03	KTP030823	MN908947.3	16741	G	A	0	0	GTT	V	61	57	ATT	I	1	61	5.22e-36	-4	TRUE	cds-QHD43415.1	MODERATE	MISSENSE	NON_SYNONYMOUS-CODING	ORF1ab	Gtt/Att	V169I	nsp13	G>A
2023-08-03	KTP030823	MN908947.3	17410	C	T	0	0	CGT	R	330	62	TGT	C	1	330	1.35e-197	-268	TRUE	cds-QHD43415.1	MODERATE	MISSENSE	NON_SYNONYMOUS-CODING	ORF1ab	Cgt/Tgt	R392C	nsp13	C>T
2023-08-03	KTP030823	MN908947.3	19017	C	T	0	0	TTC	F	65	50	TTT	F	1	65	2.1e-38	-15	TRUE	cds-QHD43415.1	LOW	SILENT	SYNONYMOUS-CODING	ORF1ab	ttC/ttT	F326	nsp14	C>T
2023-08-03	KTP030823	MN908947.3	19524	C	T	0	0	CTC	L	31	55	CTT	L	1	31	4.3e-18	24	TRUE	cds-QHD43415.1	LOW	SILENT	SYNONYMOUS-CODING	ORF1ab	ctC/ctT	L495	nsp14	C>T
2023-08-03	KTP030823	MN908947.3	21618	C	T	0	0	ACA	T	121	63	ATA	I	1	121	5.52e-72	-58	TRUE	cds-QHD43416.1	MODERATE	MISSENSE	NON_SYNONYMOUS-CODING	S	aCa/aTa	T19I	S	C>T
2023-08-03	KTP030823	MN908947.3	21632	T	-TACCCCCTG	126	62	NA	NA	124	20	NA	NA	0.984127	126	5.67e-27	-106	TRUE	NA	HIGH	NONE	CODON-CHANGE-PLUS-CODON-DELETION+FRAME_SHIFT	S	tTACCCCCTGca/tca	LPP24S	S	TTACCCCCTG>T
2023-08-03	KTP030823	MN908947.3	21724	G	C	110	60	TTG	L	48	61	TTC	F	0.303797	158	6.14e-17	-97	TRUE	cds-QHD43416.1	MODERATE	MISSENSE	NON_SYNONYMOUS-CODING	S	ttG/ttC	L54F	S	G>C
2023-08-03	KTP030823	MN908947.3	21810	T	C	0	0	GTC	V	132	63	GCC	A	1	132	6.88e-79	-69	TRUE	cds-QHD43416.1	MODERATE	MISSENSE	NON_SYNONYMOUS-CODING	S	gTc/gCc	V83A	S	T>C
2023-08-03	KTP030823	MN908947.3	23063	A	T	0	0	AAT	N	5	68	TAT	Y	1	5	0.00793651	63	TRUE	cds-QHD43416.1	MODERATE	MISSENSE	NON_SYNONYMOUS-CODING	S	Aat/Tat	N501Y	S	A>T
2023-08-03	KTP030823	MN908947.3	23075	T	C	0	0	TAC	Y	5	68	CAC	H	1	5	0.00793651	63	TRUE	cds-QHD43416.1	MODERATE	MISSENSE	NON_SYNONYMOUS-CODING	S	Tac/Cac	Y505H	S	T>C
2023-08-03	KTP030823	MN908947.3	24424	A	T	0	0	CAA	Q	5	53	CAT	H	1	5	0.00793651	48	TRUE	cds-QHD43416.1	MODERATE	MISSENSE	NON_SYNONYMOUS-CODING	S	caA/caT	Q954H	S	A>T
2023-08-03	KTP030823	MN908947.3	27494	C	T	5	60	CCT	P	7	41	CTT	L	0.583333	12	0.00323058	29	TRUE	cds-QHD43421.1	MODERATE	MISSENSE	NON_SYNONYMOUS-CODING	ORF7a	cCt/cTt	P34L	ORF7a	C>T
2023-08-03	KTP030823	MN908947.3	27514	G	T	7	49	GAG	E	10	63	TAG	*	0.588235	17	0.00021011	46	TRUE	cds-QHD43421.1	HIGH	NONSENSE	STOP-GAINED	ORF7a	Gag/Tag	E41*	ORF7a	G>T
2023-08-03	KTP030823	MN908947.3	27807	C	T	0	0	NA	NA	76	59	NA	NA	1	76	5.42e-45	-17	TRUE	NA	LOW	SILENT	SYNONYMOUS-CODING	ORF7b	Cta/Tta	L18	ORF7b	C>T
2023-08-03	KTP030823	MN908947.3	27882	G	T	0	0	NA	NA	75	55	NA	NA	1	75	2.15e-44	-20	TRUE	NA	MODERATE	MISSENSE	NON_SYNONYMOUS-CODING	ORF7b	Gcc/Tcc	A43S	ORF7b	G>T
2023-08-03	KTP030823	MN908947.3	27884	C	T	0	0	NA	NA	74	56	NA	NA	1	74	8.56e-44	-18	TRUE	NA	LOW	SILENT	SYNONYMOUS-CODING	ORF7b	gcC/gcT	A43	ORF7b	C>T
2023-08-03	KTP030823	MN908947.3	27915	G	T	0	0	GGA	G	74	56	TGA	*	1	74	8.56e-44	-18	TRUE	cds-QHD43422.1	HIGH	NONSENSE	STOP-GAINED	ORF8	Gga/Tga	G8*	ORF8	G>T
2023-08-03	KTP030823	MN908947.3	28221	G	T	9	59	GAG	E	283	60	TAG	*	0.969178	292	4.6e-158	-232	TRUE	cds-QHD43422.1	HIGH	NONSENSE	STOP-GAINED	ORF8	Gag/Tag	E110*	ORF8	G>T
2023-08-03	KTP030823	MN908947.3	28225	A	G	296	59	TAT	Y	19	53	TGT	C	0.0603175	315	1.49e-06	-262	TRUE	cds-QHD43422.1	MODERATE	MISSENSE	NON_SYNONYMOUS-CODING	ORF8	tAt/tGt	Y111C	ORF8	A>G
2023-08-03	KTP030823	MN908947.3	28253	C	-A	292	61	NA	NA	272	20	NA	NA	0.931507	292	2.6e-59	-272	TRUE	NA	HIGH	NONE	FRAME_SHIFT	ORF8	Atc/tct	I121S	ORF8	CA>C
2023-08-03	KTP030823	MN908947.3	28271	A	T	0	0	NA	NA	305	62	NA	NA	1	305	1.46e-182	-243	TRUE	NA	.	.	.	.	.	.	.
2023-08-03	KTP030823	MN908947.3	28311	C	T	0	0	CCC	P	271	58	CTC	L	1	271	4.06e-162	-213	TRUE	cds-QHD43423.2	MODERATE	MISSENSE	NON_SYNONYMOUS-CODING	N	cCc/cTc	P13L	N	C>T
2023-08-03	KTP030823	MN908947.3	28361	G	-GAGAACGCA	176	50	NA	NA	111	20	NA	NA	0.630682	176	2.17e-26	-156	TRUE	NA	MODERATE	NONE	CODON-DELETION	N	gGAGAACGCAgt/ggt	ERS31	N	GGAGAACGCA>G
2023-08-03	KTP030823	MN908947.3	28363	A	T	0	0	GGA	G	8	42	GGT	G	1	8	8.5e-13	34	TRUE	cds-QHD43423.2	LOW	SILENT	SYNONYMOUS-CODING	N	ggA/ggT	G30	N	A>T
2023-08-03	KTP030823	MN908947.3	28422	C	T	0	0	GCG	A	17	53	GTG	V	1	17	8.57e-10	36	TRUE	cds-QHD43423.2	MODERATE	MISSENSE	NON_SYNONYMOUS-CODING	N	gCg/gTg	A50V	N	C>T
2023-08-03	KTP030823	MN908947.3	29510	A	C	0	0	AGT	S	18	50	CGT	R	1	18	2.2e-10	32	TRUE	cds-QHD43423.2	MODERATE	MISSENSE	NON_SYNONYMOUS-CODING	N	Agt/Cgt	S413R	N	A>C
2023-08-07	BRT070823	MN908947.3	3037	C	T	0	0	TTC	F	13	67	TTT	F	1	13	1.92e-07	54	TRUE	cds-QHD43415.1	LOW	SILENT	SYNONYMOUS-CODING	ORF1ab	ttC/ttT	F106	nsp3	C>T
2023-08-07	BRT070823	MN908947.3	16342	T	C	0	0	TCA	S	20	60	CCA	P	1	20	1.45e-11	40	TRUE	cds-QHD43415.1	MODERATE	MISSENSE	NON_SYNONYMOUS-CODING	ORF1ab	Tca/Cca	S36P	nsp13	T>C
2023-08-07	BRT070823	MN908947.3	16728	T	C	0	0	CAT	H	97	53	CAC	H	1	97	1.39e-57	-44	TRUE	cds-QHD43415.1	LOW	SILENT	SYNONYMOUS-CODING	ORF1ab	caT/caC	H164	nsp13	T>C
2023-08-07	BRT070823	MN908947.3	16887	C	T	0	0	TAC	Y	201	60	TAT	Y	1	201	4.87e-120	-141	TRUE	cds-QHD43415.1	LOW	SILENT	SYNONYMOUS-CODING	ORF1ab	taC/taT	Y217	nsp13	C>T
2023-08-07	BRT070823	MN908947.3	25000	C	T	0	0	GAC	D	9	71	GAT	D	1	9	4.11e-05	62	TRUE	cds-QHD43416.1	MODERATE	MISSENSE	NON_SYNONYMOUS-CODING	S	gaC/gaT	D1146D	S	C>T
2023-08-07	BRT070823	MN908947.3	26060	C	T	0	0	ACT	T	6	63	ATT	I	1	6	0.0021645	57	TRUE	cds-QHD43417.1	MODERATE	MISSENSE	NON_SYNONYMOUS-CODING	ORF3a	aCt/aTt	T223I	ORF3a	C>T
2023-08-07	BRT070823	MN908947.3	26270	C	T	0	0	ACA	T	5	76	ATA	I	1	5	0.00793651	71	TRUE	cds-QHD43418.1	MODERATE	MISSENSE	NON_SYNONYMOUS-CODING	E	aCa/aTa	T9I	E	C>T
2023-08-07	BRT070823	MN908947.3	27514	G	T	0	0	GAG	E	6	49	TAG	*	1	6	0.0021645	43	TRUE	cds-QHD43421.1	HIGH	NONSENSE	STOP-GAINED	ORF7a	Gag/Tag	E41*	ORF7a	G>T
2023-08-07	BRT070823	MN908947.3	27807	C	T	0	0	NA	NA	8	52	NA	NA	1	8	0.0001554	44	TRUE	NA	LOW	SILENT	SYNONYMOUS-CODING	ORF7b	Cta/Tta	L18	ORF7b	C>T
2023-08-07	BRT070823	MN908947.3	28225	A	G	0	0	TAT	Y	8	46	TGT	C	1	8	0.0001554	38	TRUE	cds-QHD43422.1	MODERATE	MISSENSE	NON_SYNONYMOUS-CODING	ORF8	tAt/tGt	Y111C	ORF8	A>G
2023-08-07	BRT070823	MN908947.3	28271	A	T	0	0	NA	NA	13	50	NA	NA	1	13	1.92e-07	37	TRUE	NA	.	.	.	.	.	.	.
2023-08-07	BRT070823	MN908947.3	28311	C	T	0	0	CCC	P	17	57	CTC	L	1	17	8.57e-10	40	TRUE	cds-QHD43423.2	MODERATE	MISSENSE	NON_SYNONYMOUS-CODING	N	cCc/cTc	P13L	N	C>T
2023-08-07	BRT070823	MN908947.3	28361	G	-GAGAACGCA	20	60	NA	NA	18	20	NA	NA	0.9	20	0.000108203	0	TRUE	NA	MODERATE	NONE	CODON-DELETION	N	gGAGAACGCAgt/ggt	ERS31	N	GGAGAACGCA>G
2023-08-07	BRT070823	MN908947.3	28422	C	T	0	0	GCG	A	26	61	GTG	V	1	26	4.03e-15	35	TRUE	cds-QHD43423.2	MODERATE	MISSENSE	NON_SYNONYMOUS-CODING	N	gCg/gTg	A50V	N	C>T
2023-08-10	BRT100823	MN908947.3	4116	C	-AT	19	64	NA	NA	11	20	NA	NA	0.578947	19	0.00241765	1	TRUE	NA	HIGH	NONE	FRAME_SHIFT	ORF1ab	ccATat/ccat	I466S	nsp3	CAT>C
2023-08-10	BRT100823	MN908947.3	4184	G	A	1	71	GGT	G	22	61	AGT	S	0.956522	23	5.59e-12	38	TRUE	cds-QHD43415.1	MODERATE	MISSENSE	NON_SYNONYMOUS-CODING	ORF1ab	Ggt/Agt	G489S	nsp3	G>A
2023-08-10	BRT100823	MN908947.3	4321	C	T	0	0	GCC	A	6	50	GCT	A	1	6	0.0021645	44	TRUE	cds-QHD43415.1	MODERATE	MISSENSE	NON_SYNONYMOUS-CODING	ORF1ab	gcC/gcT	A534	nsp3	C>T
2023-08-10	BRT100823	MN908947.3	15714	C	T	0	0	CTC	L	1055	57	CTT	L	1	1055	0	-998	TRUE	cds-QHD43415.1	LOW	SILENT	SYNONYMOUS-CODING	ORF1ab	ctC/ctT	L758	RdRp	C>T
2023-08-10	BRT100823	MN908947.3	15738	C	T	0	0	TTC	F	1086	57	TTT	F	1	1086	0	-1030	TRUE	cds-QHD43415.1	LOW	SILENT	SYNONYMOUS-CODING	ORF1ab	ttC/ttT	F766	RdRp	C>T
2023-08-10	BRT100823	MN908947.3	24469	T	A	2	20	AAT	N	176	57	AAA	K	0.988764	178	5.14e-102	-121	TRUE	cds-QHD43416.1	MODERATE	MISSENSE	NON_SYNONYMOUS-CODING	S	aaT/aaA	N969K	S	A>T
2023-08-10	BRT100823	MN908947.3	24499	T	C	166	58	GAT	D	111	54	GAC	D	0.400722	277	4.38e-40	-223	TRUE	cds-QHD43416.1	MODERATE	MISSENSE	NON_SYNONYMOUS-CODING	S	aaT/aaA	N969K	S	T>A
2023-08-10	BRT100823	MN908947.3	25416	C	T	0	0	TTC	F	84	52	TTT	F	1	84	8.7e-50	-32	TRUE	cds-QHD43417.1	LOW	SILENT	SYNONYMOUS-CODING	ORF3a	ttC/ttT	F8	ORF3a	C>T
2023-08-10	BRT100823	MN908947.3	27633	A	G	0	0	AGA	R	8	63	AGG	R	1	8	0.0001554	55	TRUE	cds-QHD43421.1	LOW	SILENT	SYNONYMOUS-CODING	ORF7a	agA/agG	R80	ORF7a	A>G
2023-08-10	BRT100823	MN908947.3	27807	C	T	0	0	NA	NA	5	53	NA	NA	1	5	0.00793651	48	TRUE	NA	LOW	SILENT	SYNONYMOUS-CODING	ORF7b	Cta/Tta	L18	ORF7b	C>T
2023-08-10	BRT100823	MN908947.3	28221	G	T	0	0	GAG	E	270	58	TAG	*	1	270	1.62e-161	-212	TRUE	cds-QHD43422.1	HIGH	NONSENSE	STOP-GAINED	ORF8	Gag/Tag	E110*	ORF8	G>T
2023-08-10	BRT100823	MN908947.3	28253	C	-A	259	62	NA	NA	258	20	NA	NA	0.996139	259	3.05e-55	-239	TRUE	NA	HIGH	NONE	FRAME_SHIFT	ORF8	Atc/tct	I121S	ORF8	CA>C
2023-08-10	BRT100823	MN908947.3	28254	A	C	0	0	ATC	I	2	54	CTC	L	1	2	2.99e-05	52	TRUE	cds-QHD43422.1	MODERATE	MISSENSE	NON_SYNONYMOUS-CODING	ORF8	Atc/Ctc	I121L	ORF8	CA>C
2023-08-10	BRT100823	MN908947.3	28271	A	T	0	0	NA	NA	270	62	NA	NA	1	270	1.62e-161	-208	TRUE	NA	.	.	.	.	.	.	.
2023-08-10	BRT100823	MN908947.3	28311	C	T	0	0	CCC	P	231	59	CTC	L	1	231	4.53e-138	-172	TRUE	cds-QHD43423.2	MODERATE	MISSENSE	NON_SYNONYMOUS-CODING	N	cCc/cTc	P13L	N	C>T
2023-08-10	BRT100823	MN908947.3	28361	G	-GAGAACGCA	156	52	NA	NA	112	20	NA	NA	0.717949	156	5.3e-26	-136	TRUE	NA	MODERATE	NONE	CODON-DELETION	N	gGAGAACGCAgt/ggt	ERS31	N	GGAGAACGCA>G
2023-08-10	BRT100823	MN908947.3	28363	A	T	0	0	GGA	G	6	47	GGT	G	1	6	2.24e-10	41	TRUE	cds-QHD43423.2	LOW	SILENT	SYNONYMOUS-CODING	N	ggA/ggT	G30	N	A>T
2023-08-10	BRT100823	MN908947.3	28881	G	A	0	0	AGG	R	73	59	AAG	K	1	73	3.4e-43	-14	TRUE	cds-QHD43423.2	MODERATE	MISSENSE	NON_SYNONYMOUS-CODING	N	aGg/aAg	R203K	N	G>A
2023-08-10	BRT100823	MN908947.3	28882	G	A	0	0	AGG	R	71	57	AGA	R	1	71	5.37e-42	-14	TRUE	cds-QHD43423.2	LOW	SILENT	SYNONYMOUS-CODING	N	agG/agA	R203	N	G>A
2023-08-10	BRT100823	MN908947.3	28883	G	C	0	0	GGA	G	71	58	CGA	R	1	71	5.37e-42	-13	TRUE	cds-QHD43423.2	MODERATE	MISSENSE	NON_SYNONYMOUS-CODING	N	Gga/Cga	G204R	N	G>C
2023-08-14	BRT140823	MN908947.3	405	A	G	0	0	AAA	K	26	58	AGA	R	1	26	4.03e-15	32	TRUE	cds-QHD43415.1	MODERATE	MISSENSE	NON_SYNONYMOUS-CODING	ORF1ab	aAa/aGa	K47R	nsp1	A>G
2023-08-14	KTP140823	MN908947.3	405	A	G	0	0	AAA	K	192	56	AGA	R	1	192	1.25e-114	-136	TRUE	cds-QHD43415.1	MODERATE	MISSENSE	NON_SYNONYMOUS-CODING	ORF1ab	aAa/aGa	K47R	nsp1	A>G
2023-08-14	KTP140823	MN908947.3	507	A	-TGGTCATGTTATGGT	205	58	NA	NA	161	20	NA	NA	0.785366	205	1.76e-35	-185	TRUE	NA	MODERATE	NONE	CODON-DELETION	ORF1ab	tggtcatgttatggt/	GHVMV82	nsp1	ATGGTCATGTTATGGT>A
2023-08-14	BRT140823	MN908947.3	510	G	-TCATGTTATGGT	40	61	NA	NA	35	20	NA	NA	0.875	40	1.07e-08	-20	TRUE	NA	MODERATE	NONE	CODON-DELETION	ORF1ab	tcatgttatggt/	HVMV82	nsp1	GTCATGTTATGGT>G
2023-08-14	KTP140823	MN908947.3	510	G	A	0	0	GGT	G	1	37	GAT	D	1	1	0.00546448	36	TRUE	cds-QHD43415.1	MODERATE	MISSENSE	NON_SYNONYMOUS-CODING	ORF1ab	gGt/gAt	G82D	nsp1	G>A
2023-08-14	BRT140823	MN908947.3	524	G	A	0	0	GAG	E	35	59	AAG	K	1	35	1.78e-20	24	TRUE	cds-QHD43415.1	MODERATE	MISSENSE	NON_SYNONYMOUS-CODING	ORF1ab	Gag/Aag	E87K	nsp1	G>A
2023-08-14	BRT140823	MN908947.3	670	T	G	0	0	AGT	S	19	57	AGG	R	1	19	5.66e-11	38	TRUE	cds-QHD43415.1	MODERATE	MISSENSE	NON_SYNONYMOUS-CODING	ORF1ab	agT/agG	S135R	nsp1	T>G
2023-08-14	KTP140823	MN908947.3	670	T	G	0	0	AGT	S	125	56	AGG	R	1	125	2.19e-74	-69	TRUE	cds-QHD43415.1	MODERATE	MISSENSE	NON_SYNONYMOUS-CODING	ORF1ab	agT/agG	S135R	nsp1	T>G
2023-08-14	KTP140823	MN908947.3	3037	C	T	0	0	TTC	F	51	54	TTT	F	1	51	5e-30	3	TRUE	cds-QHD43415.1	LOW	SILENT	SYNONYMOUS-CODING	ORF1ab	ttC/ttT	F106	nsp3	C>T
2023-08-14	KTP140823	MN908947.3	9144	C	T	0	0	TCT	S	102	54	TTT	F	1	102	1.39e-60	-48	TRUE	cds-QHD43415.1	MODERATE	MISSENSE	NON_SYNONYMOUS-CODING	ORF1ab	tCt/tTt	S197F	nsp4	C>T
2023-08-14	KTP140823	MN908947.3	9534	C	T	0	0	ACT	T	435	56	ATT	I	1	435	9.39e-261	-379	TRUE	cds-QHD43415.1	MODERATE	MISSENSE	NON_SYNONYMOUS-CODING	ORF1ab	aCt/aTt	T327I	nsp4	C>T
2023-08-14	KTP140823	MN908947.3	9866	C	T	0	0	CTT	L	18	72	TTT	F	1	18	2.2e-10	54	TRUE	cds-QHD43415.1	MODERATE	MISSENSE	NON_SYNONYMOUS-CODING	ORF1ab	Ctt/Ttt	L438F	nsp4	C>T
2023-08-14	KTP140823	MN908947.3	10029	C	T	0	0	ACC	T	22	63	ATC	I	1	22	9.51e-13	41	TRUE	cds-QHD43415.1	MODERATE	MISSENSE	NON_SYNONYMOUS-CODING	ORF1ab	aCc/aTc	T492I	nsp4	C>T
2023-08-14	KTP140823	MN908947.3	10198	C	T	0	0	GAC	D	293	62	GAT	D	1	293	2.4e-175	-231	TRUE	cds-QHD43415.1	LOW	SILENT	SYNONYMOUS-CODING	ORF1ab	gaC/gaT	D48	Mpro	C>T
2023-08-14	KTP140823	MN908947.3	10447	G	A	0	0	AGG	R	133	53	AGA	R	1	133	3.45e-79	-80	TRUE	cds-QHD43415.1	LOW	SILENT	SYNONYMOUS-CODING	ORF1ab	agG/agA	R131	Mpro	G>A
2023-08-14	KTP140823	MN908947.3	10449	C	A	0	0	CCC	P	133	53	CAC	H	1	133	3.45e-79	-80	TRUE	cds-QHD43415.1	MODERATE	MISSENSE	NON_SYNONYMOUS-CODING	ORF1ab	cCc/cAc	P132H	Mpro	C>A
2023-08-14	KTP140823	MN908947.3	10882	G	T	0	0	ATG	M	93	64	ATT	I	1	93	3.49e-55	-29	TRUE	cds-QHD43415.1	MODERATE	MISSENSE	NON_SYNONYMOUS-CODING	ORF1ab	atG/atT	M276I	Mpro	G>T
2023-08-14	KTP140823	MN908947.3	11020	C	T	0	0	CTC	L	54	63	CTT	L	1	54	8.05e-32	9	TRUE	cds-QHD43415.1	LOW	SILENT	SYNONYMOUS-CODING	ORF1ab	ctC/ctT	L16	nsp6	C>T
2023-08-14	KTP140823	MN908947.3	13880	T	C	0	0	GTC	V	36	63	GCC	A	1	36	4.52e-21	27	TRUE	cds-QHD43415.1	MODERATE	MISSENSE	NON_SYNONYMOUS-CODING	ORF1ab	gTc/gCc	V147A	RdRp	T>C
2023-08-14	BRT140823	MN908947.3	14408	C	T	0	0	CCT	P	8	51	CTT	L	1	8	0.0001554	43	TRUE	cds-QHD43415.1	MODERATE	MISSENSE	NON_SYNONYMOUS-CODING	ORF1ab	cCt/cTt	P323L	RdRp	C>T
2023-08-14	KTP140823	MN908947.3	14408	C	T	0	0	CCT	P	62	58	CTT	L	1	62	1.32e-36	-4	TRUE	cds-QHD43415.1	MODERATE	MISSENSE	NON_SYNONYMOUS-CODING	ORF1ab	cCt/cTt	P323L	RdRp	C>T
2023-08-14	BRT140823	MN908947.3	14614	C	T	0	0	CGC	R	7	60	TGC	C	1	7	0.000582751	53	TRUE	cds-QHD43415.1	MODERATE	MISSENSE	NON_SYNONYMOUS-CODING	ORF1ab	Cgc/Tgc	R392C	RdRp	C>T
2023-08-14	KTP140823	MN908947.3	15521	T	A	0	0	TTT	F	11	74	TAT	Y	1	11	2.84e-06	63	TRUE	cds-QHD43415.1	MODERATE	MISSENSE	NON_SYNONYMOUS-CODING	ORF1ab	tTt/tAt	F694Y	RdRp	T>A
2023-08-14	BRT140823	MN908947.3	15714	C	T	0	0	CTC	L	79	53	CTT	L	1	79	8.64e-47	-26	TRUE	cds-QHD43415.1	LOW	SILENT	SYNONYMOUS-CODING	ORF1ab	ctC/ctT	L758	RdRp	C>T
2023-08-14	KTP140823	MN908947.3	15714	C	T	0	0	CTC	L	1773	56	CTT	L	1	1773	0	-1720	TRUE	cds-QHD43415.1	LOW	SILENT	SYNONYMOUS-CODING	ORF1ab	ctC/ctT	L758	RdRp	C>T
2023-08-14	BRT140823	MN908947.3	15738	C	T	0	0	TTC	F	86	54	TTT	F	1	86	5.5e-51	-32	TRUE	cds-QHD43415.1	LOW	SILENT	SYNONYMOUS-CODING	ORF1ab	ttC/ttT	F766	RdRp	C>T
2023-08-14	KTP140823	MN908947.3	15738	C	T	0	0	TTC	F	1785	57	TTT	F	0.99944	1786	0	-1730	TRUE	cds-QHD43415.1	LOW	SILENT	SYNONYMOUS-CODING	ORF1ab	ttC/ttT	F766	RdRp	C>T
2023-08-14	KTP140823	MN908947.3	15738	C	A	0	0	TTC	F	1	38	TTA	L	0.00055991	1786	0.00111982	-1750	TRUE	cds-QHD43415.1	LOW	SILENT	SYNONYMOUS-CODING	ORF1ab	ttC/ttT	F766	RdRp	C>T
2023-08-14	KTP140823	MN908947.3	16342	T	C	0	0	TCA	S	118	62	CCA	P	1	118	3.49e-70	-56	TRUE	cds-QHD43415.1	MODERATE	MISSENSE	NON_SYNONYMOUS-CODING	ORF1ab	Tca/Cca	S36P	nsp13	T>C
2023-08-14	KTP140823	MN908947.3	16741	G	A	251	53	GTT	V	123	51	ATT	I	0.328877	374	6.43e-43	-323	TRUE	cds-QHD43415.1	MODERATE	MISSENSE	NON_SYNONYMOUS-CODING	ORF1ab	Gtt/Att	V169I	nsp13	G>A
2023-08-14	KTP140823	MN908947.3	17410	C	T	0	0	CGT	R	616	62	TGT	C	1	616	0	-554	TRUE	cds-QHD43415.1	MODERATE	MISSENSE	NON_SYNONYMOUS-CODING	ORF1ab	Cgt/Tgt	R392C	nsp13	C>T
2023-08-14	KTP140823	MN908947.3	19955	C	T	0	0	ACT	T	34	56	ATT	I	1	34	7.03e-20	22	TRUE	cds-QHD43415.1	MODERATE	MISSENSE	NON_SYNONYMOUS-CODING	ORF1ab	aCt/aTt	T112I	nsp15	C>T
2023-08-14	KTP140823	MN908947.3	20055	A	G	0	0	GAA	E	28	53	GAG	E	1	28	2.61e-16	25	TRUE	cds-QHD43415.1	LOW	SILENT	SYNONYMOUS-CODING	ORF1ab	gaA/gaG	E145	nsp15	A>G
2023-08-14	KTP140823	MN908947.3	21618	C	T	0	0	ACA	T	117	59	ATA	I	1	117	1.39e-69	-58	TRUE	cds-QHD43416.1	MODERATE	MISSENSE	NON_SYNONYMOUS-CODING	S	aCa/aTa	T19I	S	C>T
2023-08-14	KTP140823	MN908947.3	21632	T	-TACCCCCTG	118	59	NA	NA	115	20	NA	NA	0.974576	118	5.19e-25	-98	TRUE	NA	HIGH	NONE	CODON-CHANGE-PLUS-CODON-DELETION+FRAME_SHIFT	S	tTACCCCCTGca/tca	LPP24S	S	TTACCCCCTG>T
2023-08-14	KTP140823	MN908947.3	21641	G	T	0	0	GCA	A	1	37	TCA	S	1	1	0.00862069	36	TRUE	cds-QHD43416.1	MODERATE	MISSENSE	NON_SYNONYMOUS-CODING	S	Gca/Tca	A26S	S	G>T
2023-08-14	KTP140823	MN908947.3	21810	T	C	0	0	GTC	V	113	60	GCC	A	1	113	3.5e-67	-53	TRUE	cds-QHD43416.1	MODERATE	MISSENSE	NON_SYNONYMOUS-CODING	S	gTc/gCc	V83A	S	T>C
2023-08-14	KTP140823	MN908947.3	22992	G	A	0	0	AGC	S	7	70	AAC	N	1	7	0.000582751	63	TRUE	cds-QHD43416.1	MODERATE	MISSENSE	NON_SYNONYMOUS-CODING	S	aGc/aAc	S477N	S	G>A
2023-08-14	KTP140823	MN908947.3	22995	C	G	0	0	ACA	T	7	71	AGA	R	1	7	0.000582751	64	TRUE	cds-QHD43416.1	MODERATE	MISSENSE	NON_SYNONYMOUS-CODING	S	aCa/aGa	T478R	S	C>G
2023-08-14	KTP140823	MN908947.3	23013	A	C	0	0	GAA	E	9	64	GCA	A	1	9	4.11e-05	55	TRUE	cds-QHD43416.1	MODERATE	MISSENSE	NON_SYNONYMOUS-CODING	S	gAa/gCa	E484A	S	A>C
2023-08-14	KTP140823	MN908947.3	23018	T	C	1	38	TTT	F	8	67	CTT	L	0.888889	9	0.000370218	58	TRUE	cds-QHD43416.1	MODERATE	MISSENSE	NON_SYNONYMOUS-CODING	S	Ttt/Ctt	F486L	S	T>C
2023-08-14	KTP140823	MN908947.3	23019	T	C	0	0	TTT	F	9	64	TCT	S	1	9	4.11e-05	55	TRUE	cds-QHD43416.1	MODERATE	MISSENSE	NON_SYNONYMOUS-CODING	S	tTt/tCt	F486S	S	T>C
2023-08-14	KTP140823	MN908947.3	23031	T	C	0	0	TTT	F	10	65	TCT	S	1	10	1.08e-05	55	TRUE	cds-QHD43416.1	MODERATE	MISSENSE	NON_SYNONYMOUS-CODING	S	tTt/tCt	F490S	S	T>C
2023-08-14	KTP140823	MN908947.3	23055	A	G	0	0	CAA	Q	18	60	CGA	R	1	18	2.2e-10	42	TRUE	cds-QHD43416.1	MODERATE	MISSENSE	NON_SYNONYMOUS-CODING	S	cAa/cGa	Q498R	S	A>G
2023-08-14	KTP140823	MN908947.3	23063	A	T	0	0	AAT	N	23	59	TAT	Y	1	23	2.43e-13	36	TRUE	cds-QHD43416.1	MODERATE	MISSENSE	NON_SYNONYMOUS-CODING	S	Aat/Tat	N501Y	S	A>T
2023-08-14	KTP140823	MN908947.3	23075	T	C	0	0	TAC	Y	22	63	CAC	H	1	22	9.51e-13	41	TRUE	cds-QHD43416.1	MODERATE	MISSENSE	NON_SYNONYMOUS-CODING	S	Tac/Cac	Y505H	S	T>C
2023-08-14	KTP140823	MN908947.3	23311	G	T	74	58	GAG	E	12	57	GAT	D	0.139535	86	0.000173904	-29	TRUE	cds-QHD43416.1	MODERATE	MISSENSE	NON_SYNONYMOUS-CODING	S	gaG/gaT	T583E	S	G>T
2023-08-14	KTP140823	MN908947.3	23403	A	G	0	0	GAT	D	100	58	GGT	G	1	100	2.21e-59	-42	TRUE	cds-QHD43416.1	MODERATE	MISSENSE	NON_SYNONYMOUS-CODING	S	gAt/gGt	D614G	S	A>G
2023-08-14	KTP140823	MN908947.3	23525	C	T	0	0	CAT	H	89	58	TAT	Y	0.988889	90	4.37e-53	-32	TRUE	cds-QHD43416.1	MODERATE	MISSENSE	NON_SYNONYMOUS-CODING	S	Cat/Tat	H655Y	S	C>T
2023-08-14	KTP140823	MN908947.3	23599	T	G	0	0	AAT	N	43	56	AAG	K	1	43	3.01e-25	13	TRUE	cds-QHD43416.1	MODERATE	MISSENSE	NON_SYNONYMOUS-CODING	S	aaT/aaG	N679K	S	T>G
2023-08-14	KTP140823	MN908947.3	23604	C	A	0	0	CCT	P	37	58	CAT	H	1	37	1.15e-21	21	TRUE	cds-QHD43416.1	MODERATE	MISSENSE	NON_SYNONYMOUS-CODING	S	cCt/cAt	P681H	S	C>A
2023-08-14	KTP140823	MN908947.3	24424	A	T	0	0	CAA	Q	28	63	CAT	H	1	28	2.61e-16	35	TRUE	cds-QHD43416.1	MODERATE	MISSENSE	NON_SYNONYMOUS-CODING	S	caA/caT	Q954H	S	A>T
2023-08-14	KTP140823	MN908947.3	24469	T	A	1	20	AAT	N	172	56	AAA	K	0.99422	173	5.63e-101	-117	TRUE	cds-QHD43416.1	MODERATE	MISSENSE	NON_SYNONYMOUS-CODING	S	aaT/aaA	N969K	S	T>A
2023-08-14	KTP140823	MN908947.3	25000	C	T	0	0	GAC	D	33	63	GAT	D	1	33	2.77e-19	30	TRUE	cds-QHD43416.1	MODERATE	MISSENSE	NON_SYNONYMOUS-CODING	S	gaC/gaT	D1146D	S	C>T
2023-08-14	KTP140823	MN908947.3	25416	C	T	1	39	TTC	F	109	54	TTT	F	0.990909	110	2.43e-63	-56	TRUE	cds-QHD43417.1	LOW	SILENT	SYNONYMOUS-CODING	ORF3a	ttC/ttT	F8	ORF3a	C>T
2023-08-14	KTP140823	MN908947.3	25584	C	T	0	0	ACC	T	6	71	ACT	T	1	6	0.0021645	65	TRUE	cds-QHD43417.1	LOW	SILENT	SYNONYMOUS-CODING	ORF3a	acC/acT	T64	ORF3a	C>T
2023-08-14	KTP140823	MN908947.3	25700	C	T	58	53	GCC	A	15	48	GTC	V	0.205479	73	1.53e-05	-25	TRUE	cds-QHD43417.1	MODERATE	MISSENSE	NON_SYNONYMOUS-CODING	ORF3a	gCc/gTc	A103V	ORF3a	C>T
2023-08-14	KTP140823	MN908947.3	25978	G	A	48	60	GGA	G	29	66	AGA	R	0.376623	77	8.78e-11	-11	TRUE	cds-QHD43417.1	MODERATE	MISSENSE	NON_SYNONYMOUS-CODING	ORF3a	Gga/Aga	G196R	ORF3a	C>T
2023-08-14	KTP140823	MN908947.3	26060	C	T	0	0	ACT	T	19	60	ATT	I	1	19	5.66e-11	41	TRUE	cds-QHD43417.1	MODERATE	MISSENSE	NON_SYNONYMOUS-CODING	ORF3a	aCt/aTt	T223I	ORF3a	C>T
2023-08-14	KTP140823	MN908947.3	26111	C	T	14	54	CCT	P	8	57	CTT	L	0.363636	22	0.00220518	35	TRUE	cds-QHD43417.1	MODERATE	MISSENSE	NON_SYNONYMOUS-CODING	ORF3a	cCt/cTt	P240L	ORF3a	C>T
2023-08-14	KTP140823	MN908947.3	26270	C	T	0	0	ACA	T	27	59	ATA	I	1	27	1.03e-15	32	TRUE	cds-QHD43418.1	MODERATE	MISSENSE	NON_SYNONYMOUS-CODING	E	aCa/aTa	T9I	E	C>T
2023-08-14	KTP140823	MN908947.3	26275	A	T	0	0	ACG	T	9	71	TCG	S	0.333333	27	1.42e-08	44	TRUE	cds-QHD43418.1	MODERATE	MISSENSE	NON_SYNONYMOUS-CODING	E	Acg/Gcg	T11A	E	A>G
2023-08-14	KTP140823	MN908947.3	26275	A	G	0	0	ACG	T	18	52	GCG	A	0.666667	27	9.71e-13	25	TRUE	cds-QHD43418.1	MODERATE	MISSENSE	NON_SYNONYMOUS-CODING	E	Acg/Gcg	T11A	E	A>G
2023-08-14	KTP140823	MN908947.3	27382	G	C	0	0	GAT	D	10	65	CAT	H	1	10	1.08e-05	55	TRUE	cds-QHD43420.1	MODERATE	MISSENSE	NON_SYNONYMOUS-CODING	ORF6	Gat/Cat	D61H	ORF6	G>C
2023-08-14	KTP140823	MN908947.3	27383	A	T	0	0	GAT	D	10	66	GTT	V	1	10	1.08e-05	56	TRUE	cds-QHD43420.1	MODERATE	MISSENSE	NON_SYNONYMOUS-CODING	ORF6	gAt/gTt	D61V	ORF6	A>T
2023-08-14	KTP140823	MN908947.3	27384	T	C	0	0	GAT	D	10	65	GAC	D	1	10	1.08e-05	55	TRUE	cds-QHD43420.1	LOW	SILENT	SYNONYMOUS-CODING	ORF6	gaT/gaC	D61	ORF6	T>C
2023-08-14	KTP140823	MN908947.3	27494	C	T	27	56	CCT	P	17	49	CTT	L	0.386364	44	1.39e-06	5	TRUE	cds-QHD43421.1	MODERATE	MISSENSE	NON_SYNONYMOUS-CODING	ORF7a	cCt/cTt	P34L	ORF7a	C>T
2023-08-14	KTP140823	MN908947.3	27568	T	-TTAGCACTCAA	40	58	NA	NA	12	20	NA	NA	0.3	40	0.00065413	-20	TRUE	NA	HIGH	NONE	FRAME_SHIFT	ORF7a	ttagcactcaa/	S60C	ORF7a	TTTAGCACTCAA>T
2023-08-14	KTP140823	MN908947.3	27577	C	T	17	61	CAA	Q	13	61	TAA	*	0.433333	30	2.06e-06	31	TRUE	cds-QHD43421.1	HIGH	NONSENSE	STOP-GAINED	ORF7a	Caa/Taa	Q62*	ORF7a	C>T
2023-08-14	KTP140823	MN908947.3	27603	C	T	35	59	GGC	G	15	57	GGT	G	0.3	50	1.05e-05	7	TRUE	cds-QHD43421.1	LOW	SILENT	SYNONYMOUS-CODING	ORF7a	ggC/ggT	G70	ORF7a	C>T
2023-08-14	KTP140823	MN908947.3	27682	T	C	33	56	TAC	Y	25	52	CAC	H	0.431034	58	1.37e-09	-6	TRUE	cds-QHD43421.1	MODERATE	MISSENSE	NON_SYNONYMOUS-CODING	ORF7a	Tac/Cac	Y97H	ORF7a	T>C
2023-08-14	KTP140823	MN908947.3	27697	C	-TTA	62	57	NA	NA	19	20	NA	NA	0.306452	62	8.3e-06	-42	TRUE	NA	HIGH	NONE	FRAME_SHIFT	ORF7a	cttagt/cTTAgt	I103V	ORF7a	CTTA>C
2023-08-14	KTP140823	MN908947.3	27791	C	-TT	78	59	NA	NA	10	20	NA	NA	0.128205	78	0.00144623	-58	TRUE	NA	HIGH	NONE	FRAME_SHIFT	ORF7b	ttttta/Tttagg	L14G	ORF7b	CTT>C
2023-08-14	KTP140823	MN908947.3	27807	C	T	0	0	NA	NA	67	63	NA	NA	1	67	1.33e-39	-4	TRUE	NA	LOW	SILENT	SYNONYMOUS-CODING	ORF7b	Cta/Tta	L18	ORF7b	C>T
2023-08-14	KTP140823	MN908947.3	27881	C	-G	39	55	NA	NA	24	20	NA	NA	0.615385	39	1.5e-06	-19	TRUE	NA	HIGH	NONE	FRAME_SHIFT+STOP-LOST+SPLICE_SITE-REGION	ORF7b	Gcctaa/cctaa	A43P	ORF7b	CG>C
2023-08-14	KTP140823	MN908947.3	27882	G	T	0	0	NA	NA	13	56	NA	NA	1	13	3.81e-12	43	TRUE	NA	MODERATE	MISSENSE	NON_SYNONYMOUS-CODING	ORF7b	Gcc/Tcc	A43S	ORF7b	G>T
2023-08-14	KTP140823	MN908947.3	27883	C	T	13	56	NA	NA	24	56	NA	NA	0.648649	37	3.01e-10	19	TRUE	NA	MODERATE	MISSENSE	NON_SYNONYMOUS-CODING	ORF7b	gCc/gTc	A43V	ORF7b	C>T
2023-08-14	KTP140823	MN908947.3	27884	C	T	27	59	NA	NA	13	56	NA	NA	0.325	40	4.56e-05	16	TRUE	NA	LOW	SILENT	SYNONYMOUS-CODING	ORF7b	gcC/gcT	A43	ORF7b	C>T
2023-08-14	KTP140823	MN908947.3	27915	G	T	0	0	GGA	G	44	61	TGA	*	1	44	7.62e-26	17	TRUE	cds-QHD43422.1	HIGH	NONSENSE	STOP-GAINED	ORF8	Gga/Tga	G8*	ORF8	G>T
2023-08-14	KTP140823	MN908947.3	28225	A	G	1202	57	TAT	Y	367	56	TGT	C	0.233907	1569	1.05e-121	-1510	TRUE	cds-QHD43422.1	MODERATE	MISSENSE	NON_SYNONYMOUS-CODING	ORF8	tAt/tGt	Y111C	ORF8	A>G
2023-08-14	KTP140823	MN908947.3	28271	A	T	1	39	NA	NA	1453	61	NA	NA	0.998625	1455	0	-1390	TRUE	NA	.	.	.	.	.	.	.
2023-08-14	KTP140823	MN908947.3	28271	A	C	1	39	NA	NA	1	78	NA	NA	0.000687285	1455	0.00137268	-1380	TRUE	NA	.	.	.	.	.	.	.
2023-08-14	KTP140823	MN908947.3	28311	C	T	0	0	CCC	P	1268	58	CTC	L	1	1268	0	-1210	TRUE	cds-QHD43423.2	MODERATE	MISSENSE	NON_SYNONYMOUS-CODING	N	cCc/cTc	P13L	N	C>T
2023-08-14	KTP140823	MN908947.3	28361	G	-GAGAACGCA	837	52	NA	NA	500	20	NA	NA	0.597372	837	2.79e-111	-817	TRUE	NA	MODERATE	NONE	CODON-DELETION	N	gGAGAACGCAgt/ggt	ERS31	N	GGAGAACGCA>G
2023-08-14	KTP140823	MN908947.3	28363	A	T	0	0	GGA	G	31	41	GGT	G	1	31	7.65e-53	10	TRUE	cds-QHD43423.2	LOW	SILENT	SYNONYMOUS-CODING	N	ggA/ggT	G30	N	A>T
2023-08-14	KTP140823	MN908947.3	28422	C	T	37	61	GCG	A	60	54	GTG	V	0.618557	97	1.52e-24	-43	TRUE	cds-QHD43423.2	MODERATE	MISSENSE	NON_SYNONYMOUS-CODING	N	gCg/gTg	A50V	N	C>T
2023-08-14	KTP140823	MN908947.3	28881	G	A	0	0	AGG	R	72	50	AAG	K	1	72	1.35e-42	-22	TRUE	cds-QHD43423.2	MODERATE	MISSENSE	NON_SYNONYMOUS-CODING	N	aGg/aAg	R203K	N	G>A
2023-08-14	KTP140823	MN908947.3	28882	G	T	0	0	AGG	R	58	49	AGT	S	0.84058	69	2.46e-37	-20	TRUE	cds-QHD43423.2	LOW	SILENT	SYNONYMOUS-CODING	N	agG/agA	R203	N	G>A
2023-08-14	KTP140823	MN908947.3	28882	G	A	0	0	AGG	R	11	41	AGA	R	0.15942	69	1.11e-13	-28	TRUE	cds-QHD43423.2	LOW	SILENT	SYNONYMOUS-CODING	N	agG/agA	R203	N	G>A
2023-08-14	KTP140823	MN908947.3	28883	G	C	0	0	GGA	G	69	48	CGA	R	1	69	8.47e-41	-21	TRUE	cds-QHD43423.2	MODERATE	MISSENSE	NON_SYNONYMOUS-CODING	N	Gga/Cga	G204R	N	G>C
2023-08-16	BTP160823	MN908947.3	405	A	G	0	0	AAA	K	39	56	AGA	R	1	39	7.35e-23	17	TRUE	cds-QHD43415.1	MODERATE	MISSENSE	NON_SYNONYMOUS-CODING	ORF1ab	aAa/aGa	K47R	nsp1	A>G
2023-08-16	KTP160823	MN908947.3	405	A	G	0	0	AAA	K	24	59	AGA	R	1	24	6.2e-14	35	TRUE	cds-QHD43415.1	MODERATE	MISSENSE	NON_SYNONYMOUS-CODING	ORF1ab	aAa/aGa	K47R	nsp1	A>G
2023-08-16	BTP160823	MN908947.3	507	A	-TGGTCATGTTATGGT	51	65	NA	NA	44	20	NA	NA	0.862745	51	7.8e-11	-31	TRUE	NA	MODERATE	NONE	CODON-DELETION	ORF1ab	tggtcatgttatggt/	GHVMV82	nsp1	ATGGTCATGTTATGGT>A
2023-08-16	KTP160823	MN908947.3	507	A	-TGGTCATGTTATGGT	29	61	NA	NA	19	20	NA	NA	0.655172	29	3.02e-05	-9	TRUE	NA	MODERATE	NONE	CODON-DELETION	ORF1ab	tggtcatgttatggt/	GHVMV82	nsp1	ATGGTCATGTTATGGT>A
2023-08-16	BTP160823	MN908947.3	670	T	G	0	0	AGT	S	32	57	AGG	R	1	32	1.09e-18	25	TRUE	cds-QHD43415.1	MODERATE	MISSENSE	NON_SYNONYMOUS-CODING	ORF1ab	agT/agG	S135R	nsp1	T>G
2023-08-16	KTP160823	MN908947.3	670	T	G	0	0	AGT	S	14	48	AGG	R	1	14	4.99e-08	34	TRUE	cds-QHD43415.1	MODERATE	MISSENSE	NON_SYNONYMOUS-CODING	ORF1ab	agT/agG	S135R	nsp1	T>G
2023-08-16	BTP160823	MN908947.3	3037	C	T	0	0	TTC	F	10	61	TTT	F	1	10	1.08e-05	51	TRUE	cds-QHD43415.1	LOW	SILENT	SYNONYMOUS-CODING	ORF1ab	ttC/ttT	F106	nsp3	C>T
2023-08-16	KTP160823	MN908947.3	15246	A	G	0	0	TTA	L	10	61	TTG	L	1	10	1.08e-05	51	TRUE	cds-QHD43415.1	LOW	SILENT	SYNONYMOUS-CODING	ORF1ab	ttA/ttG	L602	RdRp	A>G
2023-08-16	KTP160823	MN908947.3	15714	C	T	0	0	CTC	L	81	57	CTT	L	1	81	5.47e-48	-24	TRUE	cds-QHD43415.1	LOW	SILENT	SYNONYMOUS-CODING	ORF1ab	ctC/ctT	L758	RdRp	C>T
2023-08-16	KTP160823	MN908947.3	15738	C	T	0	0	TTC	F	82	61	TTT	F	1	82	1.37e-48	-21	TRUE	cds-QHD43415.1	LOW	SILENT	SYNONYMOUS-CODING	ORF1ab	ttC/ttT	F766	RdRp	C>T
2023-08-16	KTP160823	MN908947.3	23403	A	G	0	0	GAT	D	31	59	GGT	G	1	31	4.3e-18	28	TRUE	cds-QHD43416.1	MODERATE	MISSENSE	NON_SYNONYMOUS-CODING	S	gAt/gGt	D614G	S	A>G
2023-08-16	KTP160823	MN908947.3	23525	C	T	0	0	CAT	H	22	57	TAT	Y	1	22	9.51e-13	35	TRUE	cds-QHD43416.1	MODERATE	MISSENSE	NON_SYNONYMOUS-CODING	S	Cat/Tat	H655Y	S	C>T
2023-08-16	KTP160823	MN908947.3	23599	T	G	0	0	AAT	N	15	49	AAG	K	1	15	1.29e-08	34	TRUE	cds-QHD43416.1	MODERATE	MISSENSE	NON_SYNONYMOUS-CODING	S	aaT/aaG	N679K	S	T>G
2023-08-16	KTP160823	MN908947.3	23604	C	A	0	0	CCT	P	10	53	CAT	H	1	10	1.08e-05	43	TRUE	cds-QHD43416.1	MODERATE	MISSENSE	NON_SYNONYMOUS-CODING	S	cCt/cAt	P681H	S	C>A
2023-08-16	KTP160823	MN908947.3	25416	C	T	0	0	TTC	F	11	59	TTT	F	1	11	2.84e-06	48	TRUE	cds-QHD43417.1	LOW	SILENT	SYNONYMOUS-CODING	ORF3a	ttC/ttT	F8	ORF3a	C>T
2023-08-16	KTP160823	MN908947.3	28881	G	A	0	0	AGG	R	9	55	AAG	K	1	9	4.11e-05	46	TRUE	cds-QHD43423.2	MODERATE	MISSENSE	NON_SYNONYMOUS-CODING	N	aGg/aAg	R203K	N	G>A
2023-08-16	KTP160823	MN908947.3	28882	G	A	0	0	AGG	R	9	52	AGA	R	1	9	4.11e-05	43	TRUE	cds-QHD43423.2	LOW	SILENT	SYNONYMOUS-CODING	N	agG/agA	R203	N	G>A
2023-08-16	KTP160823	MN908947.3	28883	G	C	0	0	GGA	G	9	53	CGA	R	1	9	4.11e-05	44	TRUE	cds-QHD43423.2	MODERATE	MISSENSE	NON_SYNONYMOUS-CODING	N	Gga/Cga	G204R	N	G>C
2023-08-17	BRT170823	MN908947.3	405	A	G	0	0	AAA	K	235	57	AGA	R	1	235	1.78e-140	-178	TRUE	cds-QHD43415.1	MODERATE	MISSENSE	NON_SYNONYMOUS-CODING	ORF1ab	aAa/aGa	K47R	nsp1	A>G
2023-08-17	BRT170823	MN908947.3	513	A	-TGTTATGGT	309	60	NA	NA	256	20	NA	NA	0.828479	309	1.66e-55	-289	TRUE	NA	MODERATE	NONE	CODON-DELETION	ORF1ab	tgttatggt/	VMV84	nsp1	ATGTTATGGT>A
2023-08-17	BRT170823	MN908947.3	516	T	A	0	0	GTT	V	16	36	GAT	D	1	16	6.55e-27	20	TRUE	cds-QHD43415.1	MODERATE	MISSENSE	NON_SYNONYMOUS-CODING	ORF1ab	gTt/gAt	V84D	nsp1	T>A
2023-08-17	BRT170823	MN908947.3	522	T	A	0	0	GTT	V	1	37	GAT	D	1	1	0.00367647	36	TRUE	cds-QHD43415.1	MODERATE	MISSENSE	NON_SYNONYMOUS-CODING	ORF1ab	gGt/gAt	V86D	nsp1	G>A
2023-08-17	BRT170823	MN908947.3	670	T	G	0	0	AGT	S	177	55	AGG	R	1	177	1.29e-105	-122	TRUE	cds-QHD43415.1	MODERATE	MISSENSE	NON_SYNONYMOUS-CODING	ORF1ab	agT/agG	S135R	nsp1	T>G
2023-08-17	BRT170823	MN908947.3	1835	G	T	0	0	GGT	G	65	55	TGT	C	1	65	2.1e-38	-10	TRUE	cds-QHD43415.1	MODERATE	MISSENSE	NON_SYNONYMOUS-CODING	ORF1ab	Ggt/Tgt	G344C	nsp2	G>T
2023-08-17	BRT170823	MN908947.3	3037	C	T	0	0	TTC	F	76	60	TTT	F	1	76	5.42e-45	-16	TRUE	cds-QHD43415.1	LOW	SILENT	SYNONYMOUS-CODING	ORF1ab	ttC/ttT	F106	nsp3	C>T
2023-08-17	BRT170823	MN908947.3	4184	G	A	0	0	GGT	G	18	59	AGT	S	1	18	2.2e-10	41	TRUE	cds-QHD43415.1	MODERATE	MISSENSE	NON_SYNONYMOUS-CODING	ORF1ab	Ggt/Agt	G489S	nsp3	G>A
2023-08-17	BRT170823	MN908947.3	4321	C	T	0	0	GCC	A	12	60	GCT	A	1	12	7.4e-07	48	TRUE	cds-QHD43415.1	MODERATE	MISSENSE	NON_SYNONYMOUS-CODING	ORF1ab	gcC/gcT	A534	nsp3	C>T
2023-08-17	BRT170823	MN908947.3	7101	C	T	0	0	GCA	A	32	51	GTA	V	1	32	1.09e-18	19	TRUE	cds-QHD43415.1	MODERATE	MISSENSE	NON_SYNONYMOUS-CODING	ORF1ab	gCa/gTa	A1461V	nsp3	C>T
2023-08-17	BRT170823	MN908947.3	10198	C	T	0	0	GAC	D	668	59	GAT	D	1	668	0	-609	TRUE	cds-QHD43415.1	LOW	SILENT	SYNONYMOUS-CODING	ORF1ab	gaC/gaT	D48	Mpro	C>T
2023-08-17	BRT170823	MN908947.3	10447	G	A	1	20	AGG	R	325	55	AGA	R	0.996933	326	1.12e-192	-271	TRUE	cds-QHD43415.1	LOW	SILENT	SYNONYMOUS-CODING	ORF1ab	agG/agA	R131	Mpro	G>A
2023-08-17	BRT170823	MN908947.3	10449	C	A	0	0	CCC	P	328	55	CAC	H	1	328	2.15e-196	-273	TRUE	cds-QHD43415.1	MODERATE	MISSENSE	NON_SYNONYMOUS-CODING	ORF1ab	cCc/cAc	P132H	Mpro	C>A
2023-08-17	BRT170823	MN908947.3	17410	C	T	0	0	CGT	R	11	58	TGT	C	1	11	2.84e-06	47	TRUE	cds-QHD43415.1	MODERATE	MISSENSE	NON_SYNONYMOUS-CODING	ORF1ab	Cgt/Tgt	R392C	nsp13	C>T
2023-08-17	BRT170823	MN908947.3	19955	C	T	0	0	ACT	T	116	61	ATT	I	1	116	5.54e-69	-55	TRUE	cds-QHD43415.1	MODERATE	MISSENSE	NON_SYNONYMOUS-CODING	ORF1ab	aCt/aTt	T112I	nsp15	C>T
2023-08-17	BRT170823	MN908947.3	20055	A	G	0	0	GAA	E	129	54	GAG	E	1	129	8.7e-77	-75	TRUE	cds-QHD43415.1	LOW	SILENT	SYNONYMOUS-CODING	ORF1ab	gaA/gaG	E145	nsp15	A>G
2023-08-17	BRT170823	MN908947.3	25397	A	-T	150	57	NA	NA	130	20	NA	NA	0.866667	150	3.69e-29	-130	TRUE	NA	HIGH	NONE	FRAME_SHIFT	ORF3a	gat/gaT	L3C	ORF3a	AT>A
2023-08-17	BRT170823	MN908947.3	25416	C	T	0	0	TTC	F	108	55	TTT	F	1	108	3.5e-64	-53	TRUE	cds-QHD43417.1	LOW	SILENT	SYNONYMOUS-CODING	ORF3a	ttC/ttT	F8	ORF3a	C>T
2023-08-17	BRT170823	MN908947.3	26060	C	T	0	0	ACT	T	7	53	ATT	I	1	7	0.000582751	46	TRUE	cds-QHD43417.1	MODERATE	MISSENSE	NON_SYNONYMOUS-CODING	ORF3a	aCt/aTt	T223I	ORF3a	C>T
2023-08-17	BRT170823	MN908947.3	28646	G	T	0	0	GCT	A	324	59	TCT	S	1	324	5.47e-194	-265	TRUE	cds-QHD43423.2	MODERATE	MISSENSE	NON_SYNONYMOUS-CODING	N	Gct/Tct	A125S	N	G>T
2023-08-17	BRT170823	MN908947.3	28881	G	A	0	0	AGG	R	90	55	AAG	K	1	90	2.2e-53	-35	TRUE	cds-QHD43423.2	MODERATE	MISSENSE	NON_SYNONYMOUS-CODING	N	aGg/aAg	R203K	N	G>A
2023-08-17	BRT170823	MN908947.3	28882	G	A	0	0	AGG	R	90	53	AGA	R	1	90	2.2e-53	-37	TRUE	cds-QHD43423.2	LOW	SILENT	SYNONYMOUS-CODING	N	agG/agA	R203	N	G>A
2023-08-17	BRT170823	MN908947.3	28883	G	C	0	0	GGA	G	90	54	CGA	R	1	90	2.2e-53	-36	TRUE	cds-QHD43423.2	MODERATE	MISSENSE	NON_SYNONYMOUS-CODING	N	Gga/Cga	G204R	N	G>C

## Sheet: for gneomic
	ORF1ab	N gene	S gene
2023-03-06	4.08956e+06	1.20503e+06	1.16e+06
2023-03-09	2.98431e+06	1.32491e+06	842059
2023-03-13	5.5461e+06	2.47187e+06	3.40677e+06
2023-03-15	2.77754e+06	1.2396e+06	952975
2023-03-16	6.97621e+06	4.07472e+06	2.98682e+06
2023-03-20	5.8895e+06	691850	1.04858e+06
2023-03-22	4.41174e+06	347293	1.34629e+06
2023-03-23	3.14928e+06	704699	658033
2023-03-27	4.24897e+06	506531	1.42981e+06
2023-03-29	3.6228e+06	1.32178e+06	1.59943e+06
2023-03-30	6.5923e+06	1.00558e+06	2.03059e+06
2023-04-03	2.23428e+06	666950	1.64528e+06
2023-04-05	2.17703e+06	1.51064e+06	1.06918e+06
2023-04-06	4.34159e+06	973196	2.21665e+06
2023-04-10	3.75149e+06	765601	1.6631e+06
2023-04-12	3.63547e+06	870535	782544
2023-04-13	2.47804e+06	472240	765393
2023-04-19	1.27944e+06	350944	987273
2023-04-20	876623	207982	1.09496e+06
2023-04-21	1.29356e+06	224373	1.17066e+06
2023-04-24	1.91629e+06	1.08864e+06	3.10775e+06
2023-04-26	3.08475e+06	1.66902e+06	2.3722e+06
2023-04-27	1.18079e+06	559067	497511
2023-05-01	1.44869e+06	609638	634958
2023-05-02	1.85162e+06	936733	1.04558e+06
2023-05-03	1.03811e+06	467589	368206
2023-05-09	17622.1	15607	852.711
2023-05-10	15575	23188.4	2239.23
2023-05-11	31315.8	14138.5	2673.54
2023-05-15	138497	271183	96892
2023-05-17	18655.9	2844.33	0
2023-05-18	83030.4	240244	49483.2
2023-05-23	220379	177205	150529
2023-05-24	46079.1	45486	24534.2
2023-05-25	13735.8	6254.37	3339.42
2023-05-29	18115.7	16533.5	2968.06
2023-05-31	39115.5	67480	9228.55
2023-06-01	275290	223096	184380
2023-06-05	16799.4	7251.89	112066
2023-06-07	98259.8	109236	50284.8
2023-06-08	65226.8	73499.1	48322.9
2023-06-12	64042.9	126605	47987.2
2023-06-14	350888	1.04132e+06	226908
2023-06-15	81304.7	66719.7	38925.4
2023-06-19	38741.6	55666.2	26330.8
2023-06-21	66207.9	66864.3	33663.1
2023-06-22	41776.4	46597.3	284894
2023-06-26	88385.1	72885.2	35617.9
2023-06-28	99171.8	50707.5	57676.8
2023-06-29	68460	70902.3	30431.4
2023-07-03	39450.3	23718.3	126010
2023-07-05	46188.7	25608.7	21195.5
2023-07-06	28615.3	46801.9	7466.24
2023-07-10	85934.8	27987.1	6752.21
2023-07-12	375520	144402	126621
2023-07-13	251930	169949	55445.8
2023-07-17	206301	192765	65129.6
2023-07-19	202927	149657	281617
2023-07-20	238842	140930	114856
2023-07-24	69675.8	77085.2	26699.2
2023-07-26	58069.6	29892.5	14716.4
2023-07-27	42665.4	78578.3	9537.09
2023-07-31	102215	112257	38217.8
2023-08-02	67557	216700	44173.9
2023-08-03	505048	352628	304646
2023-08-07	1.85554e+06	589718	584629
2023-08-09	1.47537e+06	351949	624391
2023-08-10	1.68254e+06	213815	613667
2023-08-14	2.88424e+06	568092	1.14939e+06
2023-08-16	2.75478e+06	459972	873444
2023-08-17	1.24811e+06	377980	1.26895e+06
